# Supplementary material for: Comparative analysis of the carrot miRNAome in response to salt stress
Source: Sci Rep. 2023 Dec 6;13:21506. doi: 10.1038/s41598-023-48900-0 (PMC10700493; doi:10.1038/s41598-023-48900-0)
Supplement: Supplementary file 1 — Supplementary Information 1. [file 41598_2023_48900_MOESM1_ESM.xlsx]

## Sheet: Arkusz1
Comparative analysis of the carrot miRNAome in response to salt stress
Kamil Szymonik, Magdalena Klimek-Chodacka, Aneta Lukasiewicz Alicja Macko-Podgórni, Dariusz Grzebelus, Rafal Baranski
Department of Plant Biology and Biotechnology, Faculty of Biotechnology and Horticulture, University of Agriculture in Krakow, AL. Mickiewicza 21, 31-120, Kraków, Poland
Supplementary file 1 Mean statistics of small RNA libraries sequencing.
	DH1_C.R	DH1_S.R	DH1_C.L	DH1_S.L	DLBA_C.R	DLBA_S.R	DLBA_C.L	DLBA_S.L
Redundant reads (from 10 to 44 nt)	32000000	36000000	35000000	32300000	35300000	33700000	37300000	35300000
Clean reads FastQC (from 18 to 44 nt)	31100000	35300000	33700000	31600000	35000000	33000000	36700000	34700000
Unique reads (from 18 to 30 nt)	3370000	4130000	3210000	3370000	4200000	3730000	3630000	3080000
Carrot ncRNA (%)	1.14	0.84	1.15	1.09	0.75	0.92	0.91	1.09
Table positions are a mean from three replicates within the eight research groups.
DH1 and DLBA - tested carrot varieties; C -control; S -salt stress; R - root; L - leaves
