# Supplementary material for: Comparative analysis of the carrot miRNAome in response to salt stress
Source: Sci Rep. 2023 Dec 6;13:21506. doi: 10.1038/s41598-023-48900-0 (PMC10700493; doi:10.1038/s41598-023-48900-0)
Supplement: Supplementary file 3 — Supplementary Information 3. [file 41598_2023_48900_MOESM3_ESM.xlsx]

## Sheet: Arkusz1
Comparative analysis of the carrot miRNAome in response to salt stress
Kamil Szymonik, Magdalena Klimek-Chodacka, Aneta Lukasiewicz Alicja Macko-Podgórni, Dariusz Grzebelus, Rafal Baranski
Department of Plant Biology and Biotechnology, Faculty of Biotechnology and Horticulture, University of Agriculture in Krakow, AL. Mickiewicza 21, 31-120, Kraków, Poland
Supplementary file 3 Carrot miRNAs identified after miRDeep2 analysis represented by at least 300 RNASeq counts in each sample individually.
								Occurance								Mean number of miRNA reads
miRNA name	miRNA sequence	Length (nt)	miRNA* sequence	Precursor length (nt)	G+C precursor (%)	Chromosome	Novel (N) or earlier identified (EI) mRNA	DH1_C.L	DH1_C.R	DH1_S.L	DH1_S.R	DLBA_C.L	DLBA_C.R	DLBA_S.L	DLBA_S.R	DH1_C.L	DH1_C.R	DH1_S.L	DH1_S.R	DLBA_C.L	DLBA_C.R	DLBA_S.L	DLBA_S.R
dca_miR167d	UCAGAUCGUGGUGGUAGCUUCACC	24	UGAAGCUGCCAGCAUGAUCUUAGUUU	66	45.45	1	EI	+		+		+		+		2631.33	0	3993.33	0	1663	0	2049	0
dca_miR159c_5p	AGAGCUUUCUUCGGUCCACUU	21	UUGGACUGAAGGGAGCUCCCU	170	42.35	1	EI		+		+					0	389.667	0	699.667	0	0	0	0
dca_miR104a	AAUGACAUGUAUUGUGGGACGGAG	24	CCAGUCCCAAAAUACAUGUCACUG	222	25.23	2	N					+		+		0	0	0	0	1289.3	0	1163.3	0
dca_miR104b	AAGGACAAGUAAAAAGGGACGGAG	24	UCCGUCCCUUUUUAUCUGUCA	223	24.66	2	N				+					0	0	0	300	0	0	0	0
dca_miR104c	AGUGACAUGUAUUUUAGGACGGAG	24	CUCCGUCCCAAAAUACAUGUCUCU	226	26.11	5	N	+		+						1342.7	0	1358.7	0	0	0	0	0
dca_miR104d	AAUGACAUGUAUUUUGGGACGGAG	24	CCGUCCCACAAUACAUGUCACUUU	225	26.22	7	N	+		+						1357.3	0	1594.3	0	0	0	0	0
dca_miR104e	AGUGACAUCUAUUUUGGGACGGAG	24	CCGUCCCACAAUACAUGUCACUUU	225	26.22	5	N			+						0	0	976	0	0	0	0	0
dca_miR104f	AAACGACUUGUAUUUCAAAACAGA	24	CGUUUUGAAAUAUAGGUGUUUAA	215	20.93	6	N			+						0	0	999	0	0	0	0	0
dca_miR104g	AAACGACUUGUAUUUCAAAAC	21	UUUUGUAAUAUAGGUCGCUGACUU	212	25	2	N			+						0	0	564.7	0	0	0	0	0
dca_miR10a	AUUUUUAUUGGAGUUAGAGACUAU	24	AUAAACACUAAAUUCUAUAAAAAU	129	31.78	6	N	+		+						2832.3	0	3232.3	0	0	0	0	0
dca_miR10b	AUUUUUAUUGGAGUUAGGGACUAU	24	AACACUAAAUUCUAUAAAAAUUG	125	34.4	8	N	+		+						5521.3	0	5609.7	0	0	0	0	0
dca_miR10c	AUUCUCAUGGGAGUUAGUGACUAU	24	AAGCACAAACUCUGAUGGAAAUGA	127	37.01	3	N	+								845	0	0	0	0	0	0	0
dca_miR111	AUUAGCUGGGGUUCUCAUUUGAGC	24	GUGGAUGGGUGGGUUAUAAAAUGU	108	38.89	3	N	+								358	0	0	0	0	0	0	0
dca_miR115	ACAUCAGUUAAAAUGGGACAGAGG	24	CCCAUUUUAACUGCUUUUGACUU	222	22.07	8	N	+		+	+					2453	0	3085.33	1434	0	0	0	0
dca_miR125	AUAUUUAAAGGUACUUGUUUG	21	AAUAAGUACCUAUAAAUAAUA	60	21.67	3	EI	+								1259.33	0	0	0	0	0	0	0
dca_miR144	AGUAGACUGCUUUUAUUGGAGC	22	AACAAAUGAAGCACACUCUGGG	63	46.03	us	N						+		+	0	0	0	0	0	4295	0	3970.67
dca_miR152	AAGACUCGCAUCGAUUUCAGAACG	24	UUUUUGAGAUGUCAGUUUGUUAUG	128	35.94	3	N							+		0	0	0	0	0	0	1081.67	0
dca_miR153	AUUAUCCAAGCUCUGAUGGUU	21	AGAGCUUGGAUAAGAACUGUU	204	34.8	8	N	+	+							24516	40269	0	0	0	0	0	0
dca_miR155	UUAUCUAACACACUGUACGGG	21	CCCGUACAGUGUGUUAGAUAACC	244	41.8	1	N	+	+	+	+					2689.67	2720	1999.67	2304.67	0	0	0	0
dca_miR161	UACUUGUUUGAUAUUUAUGGC	21	CCAUAAAUAUCAAACAAG	185	36.76	6	N	+								2898.33	0	0	0	0	0	0	0
dca_miR168a	AAAAAUACGACUUGCAAUUUCUGC	24	AGAAGUUGCAAAUCGUAUUUUUGU	224	16.96	2	N	+								608.7	0	0	0	0	0	0	0
dca_miR168b	AAAAAUACGACUUGCAACUUCUGC	24	AGUUGCUAGUCGUAUUUUUGUAA	97	38.14	7	N		+		+				+	0	546.3	0	992	0	0	0	395.7
dca_miR16a	AUCAUUCGUAUGUUCUGGACCAGU	24	UAAUCAGAACAUAUGGAU	167	38.32	1	N	+		+	+		+			502.3	0	538	300	0	727.3	0	0
dca_miR16b	AUCAUUCGUAUGUUCUGGAUCACC	24	GGAUUCGGACAUACGAAUGUUA	126	30.16	3	N					+		+		0	0	0	0	300	0	517	0
dca_miR175	AUCGGGACUUAUUAAAGCAAUC	22	UUGCGUUAAGUAGUCCUGAUGA	91	31.87	3	N	+		+						11083	0	5925.67	0	0	0	0	0
dca_miR184	AUUGUCUUGGUCUCCGUGUCCCCC	24	GGACGGAGGAAGUAAUAAUUU	65	40	8	N			+						0	0	2638	0	0	0	0	0
dca_miR197a	UUGCGUUAAGUAGUCCUGAUGA	22	AUCGGGACUUAUUAAAGCAAUC	91	31.87	3	EI		+		+		+			0	4754.3	0	4818.7	0	6784.7	0	0
dca_miR197b	UUGCGUUAAGUAGUCCUGAUG	21	AUCGGGACUUAUUAAAGCAAUC	90	32.22	3	EI					+				0	0	0	0	4558.7	0	0	0
dca_miR208	AGCGGGGUAGAGCAGUUUGGUAGCU	25	UUAUUAGUUUUCAAUUCUUCUCU	52	40.38	us	N			+						0	0	4708.33	0	0	0	0	0
dca_miR210	CAAAAUAAUUAUUCUCACUGU	21	GGUGAGAAUAGUUAUUUUGUA	81	27.16	7	EI	+		+	+					1101.67	0	1703.33	407.667	0	0	0	0
dca_miR218a	UGGACUGAUACACUCGAUGUG	21	CAUCGAGUGUAUCAAUCCACC	224	48.21	1	N							+		0	0	0	0	0	0	1323	0
dca_miR218b	GUGGACUGAUACACUCGAUGUG	22	ACAUCGAGUGUAUCAAUCCACCUG	227	48.46	1	N						+		+	0	0	0	0	0	3829.7	0	2579
dca_miR258	AGAAGGUCGUGCUUGGUGUAAUG	23	UUGUGCACUGGGUACGACCUU	123	46.34	3	N	+	+	+	+	+	+	+	+	50660.7	61273.3	45006.7	72037.7	5396.33	15599.7	13523.7	16348
dca_miR261	UCAAGGUGUAGUACUUUUGUCG	22	AAAGGUAUUACACUUGAGGC	85	42.35	3	N						+	+	+	0	0	0	0	0	885.333	447	590.333
dca_miR263	UUGGUACAUUUUCAACCGGCGG	22	GCUGCUUGAAAUGUUCCAAAC	86	47.67	5	N						+		+	0	0	0	0	0	546.667	0	370
dca_miR264	AUUUUUGACCGACUAUUAGAA	21	UUCAAAUAGUUGGUAAAAAAUU	186	15.05	3	N							+		0	0	0	0	0	0	646	0
dca_miR266	CUGGAAACACACCUGAAUCGG	21	GAUUUAGGUUUGUUUCCAAGCC	89	48.31	2	EI	+	+	+	+	+				14189.3	3994.67	35773.3	12184.7	3761.67	0	0	0
dca_miR271a	AGUUAGUGACUAUUGUGUGCCCUU	24	GGGCACACAAUAAGCUCCAACUUU	142	38.03	3	N	+		+					+	2685.3	0	2841.3	0	0	0	0	1589.3
dca_miR271b	AUUUAGUGUCUAUUGUGUGCCCAU	24	GGGCACACAUCAUACACCAAAUUU	149	38.93	5	N	+		+		+				353.7	0	353	0	585.7	0	0	0
dca_miR271c	GUUAGUGACUAUUGUGUGCCCAUG	24	GGGCACACAAUAAUCACCAACUCU	150	40	us	N					+				0	0	0	0	4185.7	0	0	0
dca_miR271d	GUUUGUCUAGUGUGUGCCCAUGGG	24	AUGACCACACCAUAGAAAAACCGA	188	39.36	6	N							+		0	0	0	0	0	0	1890	0
dca_miR297a	AAUUUUCUGUAUACAAUUUUGUGC	24	AUAAUUGUAUACAAGAUUUUGUAU	135	32.59	9	N						+			0	0	0	0	0	410.7	0	0
dca_miR297b	AAAAUUCUGUACACAAUUUUGUGC	24	ACAUAAAUGUGUACAAAAUUUUG	149	30.87	2	N					+				0	0	0	0	402	0	0	0
dca_miR302	AUAUUGUAACUUGCUUUGCCA	21	GCAAAGCAAGUUACAAUAUAA	184	35.33	5	N	+		+						305.667	0	451.667	0	0	0	0	0
dca_miR307	UUAUGGUGAUUUAUUUGUGUGG	22	AAACAAAUUCAUCACCAUAAGG	86	34.88	2	EI	+	+	+	+	+	+	+	+	1785.67	9254	3849.33	17486	1818	5720.33	3269.67	11727.7
dca_miR314	AAAUAUUUGGGGUCUCUAGCAUUG	24	AUGCUAGAGACCCCAAAAAAUUU	193	38.34	6	N					+		+		0	0	0	0	663.667	0	514.667	0
dca_miR325	AGCUGGGUCUGGUAGCGCAGG	21	AGUGUUUGUUUAGAAACCCAGGGAG	60	51.67	6	N				+					0	0	0	729	0	0	0	0
dca_miR327a	ACAUUGAGGGAAAUUGAGGGA	21	CUCAAUUUCUCUCAGUGUAG	78	42.31	9	EI							+		0	0	0	0	0	0	504.3	0
dca_miR327b	ACAUUGAGGGAAAUUGAGGG	20	CUCAAUUUCCCUCAGUGUCG	77	46.75	9	EI						+			0	0	0	0	0	833.7	0	0
dca_miR329	UUCAGCUCACAUAUCUCUCUGG	22	AGAGAGUUAUUUGAGCCGAAGG	82	42.68	4	EI	+	+	+	+	+	+	+	+	66779.7	31423	97394	44232	62232	32953.3	60421.7	34727.3
dca_miR33	AACAUCAGUUGACAUGGGACCGUG	24	CCCAUUUUAACUGUUUUCGACU	220	21.82	4	N	+		+						702.333	0	822.333	0	0	0	0	0
dca_miR343	AGGACUUUUAUCCUGAGACAGACG	24	UCCCAUAAAUCAUAAUAACAGUCGUUUU	223	21.52	9	N	+								366.667	0	0	0	0	0	0	0
dca_miR344	AAGCACGAACUCUCAUGAAAAUGG	24	AUUUUCACGAGAGUUAGUGACUAU	125	36.8	7	N	+	+	+	+	+	+	+	+	2082.67	1048.33	2191.67	1345.33	2010.67	1090	1737.33	858
dca_miR351	UGCGAUGAAGAGAACGAUGGAAAA	24	ACCAUUGGUUCGUAUUCACUGAGCAU	94	37.23	2	N	+	+	+	+			+		775.667	2186.67	688.667	4804.33	0	0	451.333	0
dca_miR36	CUUUCAUCUCUUUAAAAAACUCGG	24	UUUUUAGGAGAAAGCAAGUGAAUG	121	35.54	6	N						+		+	0	0	0	0	0	360	0	365
dca_miR362	AGUUGCGGUUUAUUGUAUUUCGAU	24	AAUACUUCUGAGUCUGCUCCUGAC	204	23.53	2	N	+		+	+	+				300	0	350.667	371.667	411.667	0	0	0
dca_miR385	AAUCGUUUGUCAGGGACUCGGACC	24	UCAGUCCUGACAAGCGGUUCU	201	41.29	4	N			+		+				0	0	415	0	457.667	0	0	0
dca_miR387	AUACUAGGUGUGGAUAUACGAG	22	CUUGAUGUGCACAUAUAUGU	48	33.33	1	N		+							0	366.333	0	0	0	0	0	0
dca_miR397	AUAUAUCGGUCUUUCUAAUGUGUG	24	ACACCAUAGAAAAUUCGUAUAUAU	206	38.35	5	N			+						0	0	324	0	0	0	0	0
dca_miR401	ACAAAUUGGUGGCUGGACUUUACC	24	AAAAGUUCUUAUAAUUUGUUA	185	33.51	7	N						+			0	0	0	0	0	304.333	0	0
dca_miR422	AUGGCCUAGUAUCUUUACAACA	22	UGAGUGAAGUUGCAGGAAGAAU	46	36.96	1	N						+			0	0	0	0	0	10134.7	0	0
dca_miR423	AUCAUCUUUCCUGGACUAAAG	21	UUAGUUGCAUGAGAGAUGAUGC	71	40.85	3	N	+		+		+		+		1451	0	931.333	0	1343.33	0	2393.67	0
dca_miR424	AUUGGGCUGUAAUAAUAUUUGC	22	UAAUAUUCUACAGUCACCAAUUU	140	30.71	1	N		+	+	+					0	1176.33	664.333	2461	0	0	0	0
dca_miR431	UUAGGCUGUUGUGAGAAAGAUU	22	UCUUCCGUUAUCGACUCAAUCCA	61	36.07	4	N						+			0	0	0	0	0	202480	0	0
dca_miR438	UCCCAAGCUUGUAAAAUUCCG	21	GAAAUUUAUUUUGUUUGAGAGA	112	35.71	5	N	+		+						367.667	0	401.333	0	0	0	0	0
dca_miR441	CCGAACUGAUUAAAUCUCCGAUU	23	CACUGAUUAAUUCUUGUUCCGUAG	94	34.04	2	N	+		+	+		+		+	773.333	0	838.333	1107.33	0	1032.67	0	847.667
dca_miR450	UCUCCGUCAUAUUCAAUCCCA	21	AUUGAUCAGGAUGGAGACGAG	211	44.55	4	N			+		+		+		0	0	123966	0	178187	0	90346	0
dca_miR452	AGCUCGCCGAACUGAUUAAAUAUC	24	UGUUUAAGAACUCGGUGAUUAA	79	32.91	6	N	+		+						597.667	0	715.333	0	0	0	0	0
dca_miR462	CGACCUUUUCUUAAAUCCAAG	21	AGGAUGUGAAAUAAUCGAG	53	37.74	9	N			+						0	0	1442.67	0	0	0	0	0
dca_miR480	AAUGGACAGAUAAAAAAGGACGGA	24	AUUCCUUGGUAUGUGUUUUUUUU	51	31.37	us	N					+				0	0	0	0	1375.67	0	0	0
dca_miR487	UUGGUGACUGUAGAAUAUUAGC	22	AGAUGUCUUUACAGCCCAAUG	48	37.5	1	N	+	+	+	+					682.333	1119	1039	2479	0	0	0	0
dca_miR498	AUGAGAAUGGUUGGAUCUUU	20	GAUCCCAACCUGUUCUCAUUGUC	88	39.77	1	N	+	+	+	+	+	+	+	+	5001.67	2829	4618.33	1948.67	6459	5844	5427.33	3784.33
dca_miR52	GUGGAGCCUCGAGUGAAGAACAG	23	UUUCUUCUCAUAGUGCUCCAAAA	61	47.54	2	N				+					0	0	0	335	0	0	0	0
dca_miR521	AAAGGCUAUGACUUCUAGUAU	21	ACUAAAAGUCAUGAUAUUUUA	162	12.96	3	N	+								524.667	0	0	0	0	0	0	0
dca_miR533	AGACUGUCUCAGAACCAUGCC	21	CAUGGUUUUUGAGACAGUCUUU	89	50.56	3	N	+		+		+	+	+		534.333	0	348	0	1419.67	473.667	1203	0
dca_miR549	UGUACAUAUGGAGUGUAGCGUG	22	CGCUACACUCCAUAUGUACAAC	217	35.48	3	N	+	+	+	+	+	+	+	+	846.667	743.333	816	1280.67	1224.33	6371	883	5692.67
dca_miR553	UUAGAUGAUCAUCAGCAAACA	21	UUUGUUGAUGGUCAUCUAAAC	87	36.78	7	N	+	+	+	+		+	+		7275.67	1214.33	2677.33	631	0	2739.33	3389.33	0
dca_miR573	AUUCAUAGAUUUUAGCACUUAGUG	24	GCUAAGCACUAAAAUCUAUGCAUU	132	38.64	1	N	+		+						418	0	552.667	0	0	0	0	0
dca_miR576	UGAGCUACAUCUGGACACUAUAUUU	25	UGGUGUCCAUCGUUGCUCAAUAA	67	35.82	6	N								+	0	0	0	414	0	0	0	334
dca_miR578	UGGGGGACUCAUUACUUCAAC	21	UAAAGUAAUGAGCCCCCAAU	44	40.91	1	N	+				+		+		529	0	0	0	578.667	0	404	0
dca_miR594	CGCAGGAGAGAUGACGCCCACC	22	CGGCGUCUUGUCUCCGGCGUA	84	54.76	4	EI	+	+	+	+	+		+		12716.3	712	4849.67	666.333	419.333	0	724.333	0
dca_miR606	UGGCUGGUCUAUCUAACUCAU	21	AUGAAUUAGAUAUACUAGCC	105	31.43	3	EI	+								384.333	0	0	0	0	0	0	0
dca_miR62	UUUAGAAUCUCAUAGUGGCCC	21	AACUAGGGAACCCAAAAAGUC	168	45.83	5	N	+								300	0	0	0	0	0	0	0
dca_miR70	UUGAUCAGGAUGGAGACGAGU	21	UCUCCGUCAUAUUCAAUCCCA	210	44.76	4	N						+		+	0	0	0	0	0	21631.7	0	20581.3
dca_miR164b	AUGGAGAAGCAGGGCACGUGC	21	CACGUGCUCCCCUUCCCCAAC	73	54.79	1	EI				+					0	0	0	660.333	0	0	0	0
dca_miR166u	UCUCGGACCAGGCUUCAUUCUUG	23	AAUGAAGUUUGAUCCAAGAUC	137	37.23	6	EI	+				+	+	+		300	0	0	0	397.667	726.333	315.667	0
dca_miR169v	GGCAAGUUGUCUCUGGCUAC	20	CAGCCAAGGAUGACUUGC	106	37.74	6	EI				+					0	0	0	473	0	0	0	0
dca_miR6300	AUCAAGUCGUUGUAGUAUAGU	21	AAUCUUCAAUACUCCUUAUUGU	70	31.43	1	EI		+		+		+		+	0	349.667	0	349	0	635.667	0	427.333
dca_miR156	GCUCUCUAUGCUUCUGUCAUC	21	UUGACAGAAGAUAGAGAGCAC	84	46.43	us	EI					+		+		0	0	0	0	3013	0	1789.33	0
dca_miR159a.1	UUUGGAUUGAAGGGAGCUCUG	21	GAGCUCUCUGAAGUCCAAUAG	165	44.24	4	EI	+	+	+	+	+	+	+	+	75646	40201.3	128662	55094.3	97691.3	55945.3	127658	58523
dca_miR397b	UCAUCUACGCUGCACUCAAUC	21	UUGAGUGCAGCGUUGAUGAUC	104	50	3	EI	+	+	+	+	+	+	+	+	13359.7	5800.7	2646.7	899.7	10288.7	3062	4884	1384.3
dca_miR319a	AGCGAAUGAUGCGGGAGAUAG	21	CUUUCCCCGUUUUUGCUUU	83	49.4	6	EI				+					0	0	0	301	0	0	0	0
dca_miR169d_5p	UAACAGACUCUUCUCCCUCAUU	22	AAUGAAGAGAAGAGUCUUGUU	162	40.74	4	EI	+		+		+				407.333	0	566.667	0	627	0	0	0
dca_miR396b	UUCCACAGCUUUCUUGAACUUUC	23	GUUGAAGAAAGCUGUGGGAAG	118	38.14	5	EI					+				0	0	0	0	1003.67	0	0	0
dca_miR171a_3p	UGUUGGAAUGGCUCAAUCA	19	AUUGAGCCGCGCCAAUAUC	78	44.87	5	EI				+		+		+	0	0	0	0	0	534.667	0	329
							sum	47	21	45	31	29	27	27	20
us - unmached scaffold, part of reference genome unmached to any chrmosome
DH1 and DLBA - tested carrot varieties; C -control; S -salt stress; R - root; L - leaves
