# Supplementary material for: Comparative analysis of the carrot miRNAome in response to salt stress
Source: Sci Rep. 2023 Dec 6;13:21506. doi: 10.1038/s41598-023-48900-0 (PMC10700493; doi:10.1038/s41598-023-48900-0)
Supplement: Supplementary file 5 — Supplementary Information 5. [file 41598_2023_48900_MOESM5_ESM.xlsx]

## Sheet: Arkusz1
Comparative analysis of the carrot miRNAome in response to salt stress
Kamil Szymonik, Magdalena Klimek-Chodacka, Aneta Lukasiewicz Alicja Macko-Podgórni, Dariusz Grzebelus, Rafal Baranski
Department of Plant Biology and Biotechnology, Faculty of Biotechnology and Horticulture, University of Agriculture in Krakow, AL. Mickiewicza 21, 31-120, Kraków, Poland
Supplementary file 5 Selected potential targets predicted by psRNATargetScan of conserved and novel dca-miRNA.
miRNA	Expectation	UPE	Inhibition	Target LOC	Target gene name
dca_159a.1	0.5	23.994	Cleavage	LOC108224039	transcription factor GAMYB-like
dca_159a.1	0.5	10.785	Cleavage	LOC108217866	transcription factor GAMYB-like
dca_159a.1	1	12.956	Cleavage	LOC108210791	uncharacterized LOC108210791
dca_159a.1	1.5	10.79	Cleavage	LOC108222697	transcription factor GAMYB-like
dca_159a.1	2	20.744	Cleavage	LOC108202253	transcription factor MYB32
dca_159a.1	2.5	16.245	Cleavage	LOC108210186	transcription factor GAMYB-like
dca_159a.1	2.5	14.028	Cleavage	LOC108223504	uncharacterized LOC108223504
dca_159a.1	2.5	18.651	Cleavage	LOC108224568	uncharacterized LOC108224568
dca_159a.1	2.5	20.696	Cleavage	LOC108216686	uncharacterized LOC108216686
dca_159a.1	2.5	19.772	Cleavage	LOC108194694	uncharacterized LOC108194694
dca_159a.1	3	20.924	Cleavage	LOC108207105	myb-related protein Pp2-like
dca_159a.1	3	16.898	Translation	LOC108226240	FIP1[V]-like protein
dca_159a.1	3	13.744	Cleavage	LOC108217520	putative F-box/FBD/LRR-repeat protein At4g03220
dca_159a.1	3	14.126	Cleavage	LOC108226992	cathepsin J-like
dca_159a.1	3	16.779	Cleavage	LOC108227554	uncharacterized LOC108227554
dca_159a.1	3	14.749	Cleavage	LOC108218312	5'-adenylylsulfate reductase-like 5
dca_159a.1	3.5	18.2	Cleavage	LOC108193242	ATP synthase subunit gamma, mitochondrial-like
dca_159a.1	3.5	15.517	Cleavage	LOC108223725	glutamate receptor 2.9-like
dca_159a.1	3.5	19.4	Cleavage	LOC108225947	basic 7S globulin-like
dca_159a.1	3.5	9.266	Cleavage	LOC108195239	uncharacterized LOC108195239
dca_159a.1	3.5	14.355	Translation	LOC108209099	protein SMG7-like
dca_159a.1	3.5	21.394	Cleavage	LOC108213153	protein DEFECTIVE IN MERISTEM SILENCING 3-like
dca_159a.1	3.5	21.083	Translation	LOC108213416	patatin-like protein 1
dca_159a.1	3.5	20.201	Cleavage	LOC108224703	salutaridinol 7-O-acetyltransferase-like
dca_159a.1	3.5	15.35	Cleavage	LOC108197630	pentatricopeptide repeat-containing protein At1g31790-like
dca_159a.1	3.5	19.069	Cleavage	LOC108215465	aldehyde dehydrogenase family 2 member C4-like
dca_159a.1	3.5	15.446	Cleavage	LOC108208769	endoribonuclease Dicer homolog 2-like
dca_159a.1	3.5	18.296	Cleavage	LOC108209459	uncharacterized LOC108209459
dca_159a.1	3.5	14.794	Translation	LOC108207015	serine/threonine-protein kinase CDL1-like
dca_159a.1	3.5	18.798	Cleavage	LOC108223371	ruBisCO large subunit-binding protein subunit beta, chloroplastic-like
dca_159a.1	3.5	20.307	Cleavage	LOC108214941	zinc finger CCCH domain-containing protein 41
dca_159a.1	3.5	18.458	Translation	LOC108204472	NF-X1-type zinc finger protein NFXL1
dca_159a.1	3.5	12.183	Cleavage	LOC108214121	protein NETWORKED 1D
dca_159a.1	3.5	12.828	Cleavage	LOC108200806	nicotianamine synthase
dca_159a.1	3.5	5.237	Cleavage	LOC108197439	transcription termination factor MTEF1, chloroplastic
dca_159a.1	3.5	12.822	Cleavage	LOC108193911	autophagy-related protein 18b
dca_159a.1	3.5	13.071	Cleavage	LOC108193911	autophagy-related protein 18b
dca_159a.1	3.5	14.453	Cleavage	LOC108207218	myb-related protein B-like
dca_159a.1	3.5	15.301	Cleavage	LOC108213399	uncharacterized LOC108213399
dca_159a.1	3.5	10.711	Cleavage	LOC108214214	uncharacterized LOC108214214
dca_159a.1	3.5	15.831	Cleavage	LOC108222221	scarecrow-like protein 14
dca_159a.1	3.5	15.185	Translation	LOC108205878	ferric reduction oxidase 2-like
dca_159a.1	3.5	13.197	Cleavage	LOC108222329	CBS domain-containing protein CBSCBSPB5-like
dca_159a.1	4	16.4	Cleavage	LOC108227463	uncharacterized LOC108227463
dca_159a.1	4	22.397	Cleavage	LOC108205412	ATP synthase subunit gamma, mitochondrial-like
dca_159a.1	4	17.155	Cleavage	LOC108224094	40S ribosomal protein S12-like
dca_159a.1	4	18.277	Cleavage	LOC108205609	uncharacterized LOC108205609
dca_159a.1	4	13.559	Cleavage	LOC108208405	protein SHORT-ROOT-like
dca_159a.1	4	15.504	Translation	LOC108220171	auxin response factor 18-like
dca_159a.1	4	15.701	Translation	LOC108227877	LRR receptor-like serine/threonine-protein kinase EFR
dca_159a.1	4	19.705	Translation	LOC108205133	aspartyl protease family protein At5g10770-like
dca_159a.1	4	19.768	Translation	LOC108215892	inositol-tetrakisphosphate 1-kinase 3-like
dca_159a.1	4	18.009	Translation	LOC108223260	GDSL esterase/lipase At4g26790-like
dca_159a.1	4	15.148	Cleavage	LOC108226486	pectin acetylesterase 8-like
dca_159a.1	4	14.253	Cleavage	LOC108224122	uncharacterized WD repeat-containing protein C2A9.03
dca_159a.1	4	18.214	Cleavage	LOC108227462	protein REVEILLE 7-like
dca_159a.1	4	10.598	Cleavage	LOC108221714	lysine-specific demethylase JMJ706-like
dca_159a.1	4	20.775	Cleavage	LOC108209819	probable NOT transcription complex subunit VIP2
dca_159a.1	4	18.571	Translation	LOC108214507	coatomer subunit beta-1
dca_159a.1	4	14.067	Cleavage	LOC108203848	CHD3-type chromatin-remodeling factor PICKLE
dca_159a.1	4	8.219	Cleavage	LOC108199353	callose synthase 11-like
dca_159a.1	4	21.995	Cleavage	LOC108205120	uncharacterized LOC108205120
dca_159a.1	4	21.28	Cleavage	LOC108198818	ethylene-responsive transcription factor ERF062-like
dca_159a.1	4	12.927	Cleavage	LOC108225656	GDSL esterase/lipase At1g29670-like
dca_159a.1	4	18.604	Cleavage	LOC108207691	nodulation-signaling pathway 2 protein-like
dca_159a.1	4	20.037	Cleavage	LOC108196135	protein CobW-like
dca_159a.1	4	15.283	Cleavage	LOC108209457	DEAD-box ATP-dependent RNA helicase 31-like
dca_159a.1	4	22.418	Translation	LOC108209114	serine/arginine repetitive matrix protein 1
dca_159a.1	4	18.467	Cleavage	LOC108221324	probable BOI-related E3 ubiquitin-protein ligase 3
dca_159a.1	4	13.451	Cleavage	LOC108201084	probable helicase MAGATAMA 3
dca_159a.1	4	21.921	Cleavage	LOC108193672	GDP-mannose 3,5-epimerase 2-like
dca_159a.1	4	17.878	Cleavage	LOC108218392	protein TIC 40, chloroplastic
dca_159a.1	4	17.605	Cleavage	LOC108216821	mannan endo-1,4-beta-mannosidase 6
dca_159a.1	4	17.811	Cleavage	LOC108200409	protein phosphatase 2C 70
dca_159a.1	4	8.976	Cleavage	LOC108205976	cation/H(+) antiporter 15-like
dca_159a.1	4	21.703	Cleavage	LOC108227362	DNA-directed RNA polymerase V subunit 1
dca_159a.1	4	21.439	Cleavage	LOC108203375	putative UDP-sugar transporter DDB_G0278631
dca_159a.1	4	17.831	Cleavage	LOC108193497	uncharacterized LOC108193497
dca_159a.1	4	12.828	Cleavage	LOC108227737	CDPK-related kinase 7-like
dca_159a.1	4	10.878	Cleavage	LOC108222269	uncharacterized LOC108222269
dca_159a.1	4.5	19.063	Cleavage	LOC108209391	uncharacterized LOC108209391
dca_159a.1	4.5	20.636	Cleavage	LOC108227218	DDT domain-containing protein PTM-like
dca_159a.1	4.5	16.014	Cleavage	LOC108222082	uncharacterized LOC108222082
dca_159a.1	4.5	14.604	Cleavage	LOC108221084	uncharacterized LOC108221084
dca_159a.1	4.5	16.806	Translation	LOC108220808	uncharacterized LOC108220808
dca_159a.1	4.5	24.044	Cleavage	LOC108217429	heat shock cognate 70 kDa protein 2-like
dca_159a.1	4.5	13.138	Translation	LOC108192904	thioredoxin reductase NTRC
dca_159a.1	4.5	16.233	Translation	LOC108193533	probable glycosyltransferase At5g03795
dca_159a.1	4.5	13.996	Cleavage	LOC108195353	uncharacterized LOC108195353
dca_159a.1	4.5	22.834	Cleavage	LOC108219221	probable pectin methyltransferase QUA2
dca_159a.1	4.5	14.9	Cleavage	LOC108197977	uncharacterized LOC108197977
dca_159a.1	4.5	16.986	Translation	LOC108207669	uncharacterized LOC108207669
dca_159a.1	4.5	20.14	Cleavage	LOC108214426	CSC1-like protein HYP1
dca_159a.1	4.5	16.421	Translation	LOC108225627	uncharacterized LOC108225627
dca_159a.1	4.5	19.653	Cleavage	LOC108226682	uncharacterized LOC108226682
dca_159a.1	4.5	17.834	Cleavage	LOC108209959	uncharacterized LOC108209959
dca_159a.1	4.5	13.297	Cleavage	LOC108219563	uncharacterized protein At1g65710
dca_159a.1	4.5	24.744	Cleavage	LOC108216276	inactive TPR repeat-containing thioredoxin TTL3-like
dca_159a.1	4.5	24.612	Cleavage	LOC108218853	serine/threonine-protein kinase EDR1-like
dca_159a.1	4.5	16.793	Translation	LOC108223041	ubiquitin carboxyl-terminal hydrolase 23
dca_159a.1	4.5	18.16	Cleavage	LOC108209636	Niemann-Pick C1 protein-like
dca_159a.1	4.5	17.085	Cleavage	LOC108218236	glucan endo-1,3-beta-glucosidase 8-like
dca_159a.1	4.5	14.961	Cleavage	LOC108203744	GATA transcription factor 26-like
dca_159a.1	4.5	23.335	Cleavage	LOC108216202	uncharacterized LOC108216202
dca_159a.1	4.5	11.934	Cleavage	LOC108196608	DEAD-box ATP-dependent RNA helicase 13
dca_159a.1	4.5	23.997	Cleavage	LOC108196146	protein GFS12
dca_159a.1	4.5	22.292	Cleavage	LOC108206947	uncharacterized protein At5g41620-like
dca_159a.1	4.5	13.955	Cleavage	LOC108202058	uncharacterized LOC108202058
dca_159a.1	4.5	23.175	Cleavage	LOC108213400	protein CREG1
dca_159a.1	4.5	6.54	Cleavage	LOC108224810	F-box protein At3g07870-like
dca_159a.1	4.5	10.753	Translation	LOC108211850	uncharacterized LOC108211850
dca_159a.1	5	16.215	Translation	LOC108218091	BEACH domain-containing protein B
dca_159a.1	5	9.321	Cleavage	LOC108222082	uncharacterized LOC108222082
dca_159a.1	5	21.555	Cleavage	LOC108199834	uncharacterized protein At5g41620-like
dca_159a.1	5	14.715	Cleavage	LOC108209693	cannabidiolic acid synthase-like 1
dca_159a.1	5	17.199	Translation	LOC108215231	protein ecdysoneless homolog
dca_159a.1	5	19.312	Cleavage	LOC108223709	heterogeneous nuclear ribonucleoprotein 1-like
dca_159a.1	5	21.098	Cleavage	LOC108223587	nuclear pore complex protein NUP1
dca_159a.1	5	19.892	Cleavage	LOC108204830	mediator of DNA damage checkpoint protein 1-like
dca_159a.1	5	19.606	Cleavage	LOC108209457	DEAD-box ATP-dependent RNA helicase 31-like
dca_159a.1	5	20.643	Cleavage	LOC108217102	peptidyl-prolyl cis-trans isomerase-like
dca_159a.1	5	18.572	Translation	LOC108225299	uncharacterized LOC108225299
dca_159a.1	5	20.649	Translation	LOC108215402	thioredoxin reductase NTRC-like
dca_159a.1	5	13.946	Cleavage	LOC108211913	uncharacterized LOC108211913
dca_159a.1	5	14.946	Translation	LOC108201647	uncharacterized LOC108201647
dca_159a.1	5	17.266	Cleavage	LOC108209439	pentatricopeptide repeat-containing protein At2g39230, mitochondrial-like
dca_159a.1	5	17.416	Translation	LOC108216276	inactive TPR repeat-containing thioredoxin TTL3-like
dca_159a.1	5	14.567	Cleavage	LOC108196247	ADP-ribosylation factor GTPase-activating protein AGD12-like
dca_159a.1	5	24.357	Cleavage	LOC108228030	DNA repair protein recA homolog 1, chloroplastic
dca_159a.1	5	18.745	Cleavage	LOC108217428	heat shock 70 kDa protein-like
dca_159a.1	5	16.312	Cleavage	LOC108196249	uncharacterized LOC108196249
dca_159a.1	5	21.972	Cleavage	LOC108213934	copper transporter 1-like
dca_159a.1	5	17.3	Translation	LOC108223663	uncharacterized LOC108223663
dca_159a.1	5	15.139	Translation	LOC108215400	inositol-tetrakisphosphate 1-kinase 3-like
dca_159a.1	5	14.51	Translation	LOC108200519	phosphatidylinositol-glycan biosynthesis class X protein
dca_159a.1	5	24.531	Cleavage	LOC108197437	CDP-diacylglycerol--glycerol-3-phosphate 3-phosphatidyltransferase 2-like
dca_397b	2.5	20.237	Cleavage	LOC108198516	protein SLOW GREEN 1, chloroplastic-like
dca_397b	3	18.668	Cleavage	LOC108194624	protein FAR1-RELATED SEQUENCE 5-like
dca_397b	3	19.48	Cleavage	LOC108206882	1-aminocyclopropane-1-carboxylate synthase
dca_397b	3	20.699	Cleavage	LOC108222693	uncharacterized LOC108222693
dca_397b	3	12.582	Translation	LOC108197705	uncharacterized LOC108197705
dca_397b	3.5	14.34	Cleavage	LOC108215821	WEB family protein At2g38370-like
dca_397b	3.5	16.772	Cleavage	LOC108202401	callose synthase 3-like
dca_397b	3.5	16.772	Cleavage	LOC108217558	probable acyl-activating enzyme 17, peroxisomal
dca_397b	4	9.09	Cleavage	LOC108198789	3-oxo-Delta(4,5)-steroid 5-beta-reductase-like
dca_397b	4	24.16	Cleavage	LOC108225252	uncharacterized LOC108225252
dca_397b	4	18.639	Cleavage	LOC108212759	probable protein phosphatase 2C 6
dca_397b	4	15.063	Cleavage	LOC108206141	tRNA (guanine(9)-N1)-methyltransferase
dca_397b	4	19.834	Translation	LOC108197806	protein DEHYDRATION-INDUCED 19-like
dca_397b	4	18.486	Cleavage	LOC108227154	anthocyanidin 3-O-glucosyltransferase 2-like
dca_397b	4	20.348	Translation	LOC108214733	protein HUA2-LIKE 2-like
dca_397b	4	18.973	Cleavage	LOC108227388	vicilin-like seed storage protein At2g18540
dca_397b	4	22.196	Cleavage	LOC108214808	mechanosensitive ion channel protein 2, chloroplastic
dca_397b	4	16.297	Cleavage	LOC108198313	vacuolar-processing enzyme-like
dca_397b	4	18.082	Cleavage	LOC108198311	vacuolar-processing enzyme-like
dca_397b	4	22.003	Cleavage	LOC108209743	21 kDa protein-like
dca_397b	4	15.994	Cleavage	LOC108202961	cryptochrome DASH, chloroplastic/mitochondrial
dca_397b	4	8.968	Cleavage	LOC108214175	tRNA(adenine(34)) deaminase, chloroplastic
dca_397b	4	14.152	Cleavage	LOC108214269	DNA-directed RNA polymerases IV and V subunit 2-like
dca_397b	4	19.746	Cleavage	LOC108215719	zinc finger protein CONSTANS-LIKE 10-like
dca_397b	4	20.815	Cleavage	LOC108228005	serine/threonine-protein phosphatase 7 long form homolog
dca_397b	4	17.848	Translation	LOC108218521	5'-3' exoribonuclease 3
dca_397b	4	21.252	Translation	LOC108223487	5'-3' exoribonuclease 3-like
dca_397b	4	13.743	Translation	LOC108202981	DNA repair protein REV1
dca_397b	4.5	13.905	Cleavage	LOC108198972	pelargonidin 3-O-(6-caffeoylglucoside) 5-O-(6-O-malonylglucoside) 4'''-malonyltransferase-like
dca_397b	4.5	14.628	Cleavage	LOC108195179	uncharacterized LOC108195179
dca_397b	4.5	10.728	Cleavage	LOC108218259	microtubule-associated protein TORTIFOLIA1
dca_397b	4.5	16.688	Translation	LOC108213988	replication protein A 70 kDa DNA-binding subunit C-like
dca_397b	4.5	15.538	Translation	LOC108214821	glucose-6-phosphate isomerase 1, chloroplastic
dca_397b	4.5	22.517	Cleavage	LOC108226951	uncharacterized LOC108226951
dca_397b	4.5	9.216	Cleavage	LOC108228185	ribosomal L1 domain-containing protein 1-like
dca_397b	4.5	21.801	Cleavage	LOC108203356	rubisco accumulation factor 1, chloroplastic-like
dca_397b	4.5	24.165	Cleavage	LOC108226690	reticulon-like protein B8
dca_397b	4.5	13.606	Cleavage	LOC108200921	hypothetical protein
dca_397b	4.5	21.379	Cleavage	LOC108221629	uncharacterized LOC108221629
dca_397b	4.5	20.873	Cleavage	LOC108199685	DEAD-box ATP-dependent RNA helicase 50
dca_397b	4.5	13.197	Cleavage	LOC108205999	type I inositol polyphosphate 5-phosphatase 2
dca_397b	4.5	15.254	Cleavage	LOC108205137	beta-xylosidase/alpha-L-arabinofuranosidase 2-like
dca_397b	4.5	18.694	Cleavage	LOC108226737	protein GDAP2 homolog
dca_397b	4.5	22.561	Translation	LOC108222830	protein HUA2-LIKE 2-like
dca_397b	4.5	16.491	Cleavage	LOC108204780	receptor-interacting serine/threonine-protein kinase 4-like
dca_397b	4.5	17.4	Cleavage	LOC108194225	DELLA protein RGL1-like
dca_397b	4.5	12.168	Translation	LOC108211129	rho GTPase-activating protein 2-like
dca_397b	4.5	18.504	Cleavage	LOC108219141	12-oxophytodienoate reductase 2-like
dca_397b	4.5	19.106	Cleavage	LOC108219141	12-oxophytodienoate reductase 2-like
dca_397b	4.5	13.749	Cleavage	LOC108202491	tubby-like F-box protein 3
dca_397b	4.5	15.374	Cleavage	LOC108205050	uncharacterized LOC108205050
dca_397b	4.5	17.791	Cleavage	LOC108192832	uncharacterized LOC108192832
dca_397b	4.5	15.759	Translation	LOC108210150	SKP1-like protein 21
dca_397b	5	20.895	Cleavage	LOC108209181	pumilio homolog 2
dca_397b	5	10.788	Cleavage	LOC108214891	dnaJ protein ERDJ2A-like
dca_397b	5	13.293	Cleavage	LOC108200034	coronatine-insensitive protein 1-like
dca_397b	5	18.31	Cleavage	LOC108194625	putative calcium-transporting ATPase 13, plasma membrane-type
dca_397b	5	9.877	Translation	LOC108227139	transcription elongation factor SPT6
dca_397b	5	16.757	Translation	LOC108210505	probable inactive receptor kinase At1g48480
dca_397b	5	17.114	Cleavage	LOC108226421	serine/threonine-protein kinase ATR
dca_397b	5	15.919	Cleavage	LOC108219001	probable cyclic nucleotide-gated ion channel 5
dca_397b	5	20.551	Cleavage	LOC108220391	F-box/LRR-repeat protein 17
dca_397b	5	16.237	Cleavage	LOC108226096	deacetylvindoline O-acetyltransferase-like
dca_397b	5	12.309	Cleavage	LOC108222035	uncharacterized LOC108222035
dca_397b	5	20.555	Cleavage	LOC108202969	CTP synthase-like
dca_397b	5	21.604	Cleavage	LOC108228002	amidophosphoribosyltransferase, chloroplastic
dca_397b	5	16.212	Cleavage	LOC108225802	receptor-like cytosolic serine/threonine-protein kinase RBK2
dca_397b	5	16.247	Cleavage	LOC108201970	uncharacterized LOC108201970
dca_397b	5	18.36	Cleavage	LOC108224024	2-Cys peroxiredoxin BAS1, chloroplastic
dca_397b	5	14.057	Cleavage	LOC108203322	serine/threonine-protein kinase ATM-like
dca_397b	5	13.892	Translation	LOC108208814	1-phosphatidylinositol-3-phosphate 5-kinase FAB1B
dca_397b	5	11.844	Cleavage	LOC108193378	probable pre-mRNA-splicing factor ATP-dependent RNA helicase DEAH5
dca_397b	5	22.116	Cleavage	LOC108225710	keratin, type I cytoskeletal 9
dca_397b	5	17.483	Translation	LOC108209163	uncharacterized LOC108209163
dca_397b	5	19.338	Cleavage	LOC108200032	serine/threonine-protein kinase STY8-like
dca_397b	5	19.338	Cleavage	LOC108198407	glutaminase kidney isoform, mitochondrial-like
dca_miR266	3.5	13.813	Cleavage	LOC108210770	F-box protein CPR30-like
dca_miR266	3.5	18.264	Translation	LOC108226360	F-box protein CPR30-like
dca_miR266	4	16.828	Cleavage	LOC108209279	probable receptor-like protein kinase At2g39360
dca_miR266	4	13.435	Cleavage	LOC108223944	ubiquitin carboxyl-terminal hydrolase 2-like
dca_miR266	4	16.879	Cleavage	LOC108214175	tRNA(adenine(34)) deaminase, chloroplastic
dca_miR266	4	18.42	Cleavage	LOC108204246	MACPF domain-containing protein At1g14780-like
dca_miR266	4	13.666	Cleavage	LOC108224725	uncharacterized LOC108224725
dca_miR266	4	18.712	Cleavage	LOC108199521	putative F-box/LRR-repeat protein 23
dca_miR266	4	19.996	Cleavage	LOC108209434	DUF724 domain-containing protein 7-like
dca_miR266	4	15.721	Cleavage	LOC108193293	F-box/kelch-repeat protein At5g15710
dca_miR266	4	21.736	Cleavage	LOC108197907	wall-associated receptor kinase 2-like
dca_miR266	4	21.535	Cleavage	LOC108222812	uncharacterized LOC108222812
dca_miR266	4	16.746	Cleavage	LOC108220876	F-box/kelch-repeat protein At3g06240-like
dca_miR266	4.5	20.042	Cleavage	LOC108211828	F-box/kelch-repeat protein At3g23880-like
dca_miR266	4.5	16.591	Cleavage	LOC108196774	GDP-L-fucose synthase 1-like
dca_miR266	4.5	16.088	Cleavage	LOC108195777	uncharacterized LOC108195777
dca_miR266	4.5	20.321	Cleavage	LOC108196458	UV-B-induced protein At3g17800, chloroplastic
dca_miR266	4.5	22.084	Translation	LOC108223192	uncharacterized LOC108223192
dca_miR266	4.5	16.179	Translation	LOC108199420	FRIGIDA-like protein 4a
dca_miR266	4.5	13.497	Cleavage	LOC108216820	squamosa promoter-binding-like protein 8
dca_miR266	4.5	13.497	Cleavage	LOC108216817	squamosa promoter-binding-like protein 8
dca_miR266	4.5	16.524	Cleavage	LOC108222433	BAG family molecular chaperone regulator 2-like
dca_miR266	4.5	16.004	Cleavage	LOC108205454	serpin-ZX-like
dca_miR266	4.5	18.818	Cleavage	LOC108195747	uncharacterized LOC108195747
dca_miR266	4.5	20.425	Cleavage	LOC108218085	myb-like protein Q
dca_miR266	4.5	20.475	Cleavage	LOC108199356	uncharacterized LOC108199356
dca_miR266	4.5	16.779	Cleavage	LOC108202553	DExH-box ATP-dependent RNA helicase DExH7, chloroplastic-like
dca_miR266	4.5	18.37	Translation	LOC108219698	ultraviolet-B receptor UVR8
dca_miR266	4.5	22.159	Translation	LOC108195656	uncharacterized LOC108195656
dca_miR266	4.5	13.86	Translation	LOC108211495	probable polyamine oxidase 5
dca_miR266	4.5	11.369	Cleavage	LOC108198129	cation/H(+) antiporter 3-like
dca_miR266	4.5	15.794	Cleavage	LOC108225446	gamma-glutamyl peptidase 5-like
dca_miR266	4.5	17.89	Cleavage	LOC108209689	U-box domain-containing protein 14
dca_miR266	4.5	19.629	Translation	LOC108200173	phytosulfokine receptor 1-like
dca_miR266	4.5	22.327	Cleavage	LOC108222671	uncharacterized LOC108222671
dca_miR266	4.5	21.836	Cleavage	LOC108219968	cytochrome b6
dca_miR266	4.5	22.523	Translation	LOC108192901	protein PHLOEM PROTEIN 2-LIKE A10
dca_miR266	4.5	24.28	Cleavage	LOC108209123	probable receptor-like protein kinase At5g15080
dca_miR266	4.5	15.838	Cleavage	LOC108211957	protein SUPPRESSOR OF GENE SILENCING 3-like
dca_miR266	4.5	17.414	Cleavage	LOC108201579	DELLA protein RGL1-like
dca_miR266	4.5	17.865	Cleavage	LOC108222769	peroxidase 27-like
dca_miR266	5	19.755	Cleavage	LOC108210460	60S acidic ribosomal protein P2-2-like
dca_miR266	5	22.361	Cleavage	LOC108215902	probable inactive leucine-rich repeat receptor-like protein kinase At1g66830
dca_miR266	5	13.083	Cleavage	LOC108212200	uncharacterized LOC108212200
dca_miR266	5	23.688	Cleavage	LOC108213902	U-box domain-containing protein 7-like
dca_miR266	5	23.133	Cleavage	LOC108199701	auxin transporter-like protein 2
dca_miR266	5	19.207	Cleavage	LOC108195147	uncharacterized LOC108195147
dca_miR266	5	23.212	Cleavage	LOC108210592	probable mitochondrial saccharopine dehydrogenase-like oxidoreductase At5g39410
dca_miR266	5	21.38	Translation	LOC108199269	F-box/kelch-repeat protein At3g23880-like
dca_miR266	5	19.623	Cleavage	LOC108193466	uncharacterized LOC108193466
dca_miR266	5	20.754	Translation	LOC108226257	ethylene-responsive transcription factor WRI1-like
dca_miR266	5	21.993	Cleavage	LOC108226992	cathepsin J-like
dca_miR266	5	15.364	Translation	LOC108195585	rop guanine nucleotide exchange factor 12
dca_miR266	5	14.005	Cleavage	LOC108218948	QWRF motif-containing protein 2-like
dca_miR266	5	20.487	Translation	LOC108218391	receptor-like protein kinase HAIKU2
dca_miR266	5	18.872	Translation	LOC108216375	patellin-6
dca_miR266	5	21.07	Cleavage	LOC108210997	probable protein phosphatase 2C 46
dca_miR266	5	9.113	Cleavage	LOC108223807	hypothetical protein
dca_miR266	5	20.009	Cleavage	LOC108224320	mitogen-activated protein kinase kinase kinase NPK1-like
dca_miR266	5	21.067	Cleavage	LOC108223643	probable receptor-like protein kinase At5g47070
dca_miR266	5	19.425	Cleavage	LOC108218810	probable mitochondrial adenine nucleotide transporter BTL3
dca_miR266	5	18.329	Cleavage	LOC108204683	uncharacterized LOC108204683
dca_miR266	5	19.747	Cleavage	LOC108218961	phosphatidylinositol 4-phosphate 5-kinase 7-like
dca_miR266	5	15.226	Cleavage	LOC108209721	probable LRR receptor-like serine/threonine-protein kinase At4g20940
dca_miR266	5	24.021	Translation	LOC108214234	importin-5-like
dca_miR266	5	20.333	Cleavage	LOC108215758	putative serine/threonine-protein kinase
dca_miR266	5	16.489	Cleavage	LOC108209453	kinesin-like protein KIN-5D
dca_miR423	2	17.271	Cleavage	LOC108215056	BI1-like protein
dca_miR423	2	20.37	Cleavage	LOC108223614	pleiotropic drug resistance protein 2-like
dca_miR423	2.5	12.5	Translation	LOC108225279	kaempferol 3-O-beta-D-galactosyltransferase-like
dca_miR423	2.5	16.107	Translation	LOC108223043	coiled-coil domain-containing protein SCD2-like
dca_miR423	2.5	20.886	Translation	LOC108223421	protein AUXIN SIGNALING F-BOX 2-like
dca_miR423	2.5	11.602	Cleavage	LOC108206087	peroxisomal 2,4-dienoyl-CoA reductase-like
dca_miR423	3	17.151	Cleavage	LOC108223077	uncharacterized LOC108223077
dca_miR423	3	21.444	Cleavage	LOC108203149	bifunctional riboflavin biosynthesis protein RIBA 1, chloroplastic-like
dca_miR423	3	18.993	Cleavage	LOC108228040	bifunctional riboflavin biosynthesis protein RIBA 1, chloroplastic-like
dca_miR423	3	15.362	Cleavage	LOC108203009	BEL1-like homeodomain protein 7
dca_miR423	3	11.685	Translation	LOC108219568	nucleobase-ascorbate transporter 11
dca_miR423	3.5	12.361	Translation	LOC108212296	uncharacterized mitochondrial protein ymf11
dca_miR423	3.5	15.476	Cleavage	LOC108224121	CBS domain-containing protein CBSX3, mitochondrial
dca_miR423	3.5	16.306	Cleavage	LOC108196668	pentatricopeptide repeat-containing protein At1g08070, chloroplastic
dca_miR423	3.5	17.396	Cleavage	LOC108217044	flavin-dependent oxidoreductase FOX2-like
dca_miR423	3.5	16.975	Cleavage	LOC108193308	pectinesterase
dca_miR423	3.5	20.097	Translation	LOC108201400	protein BIG GRAIN 1-like E
dca_miR423	3.5	20.532	Cleavage	LOC108206011	uncharacterized LOC108206011
dca_miR423	3.5	19.719	Cleavage	LOC108213147	glutamate receptor 2.8-like
dca_miR423	3.5	17.556	Cleavage	LOC108219663	ubiquitin carboxyl-terminal hydrolase 15-like
dca_miR423	3.5	18.718	Cleavage	LOC108216578	disease resistance protein At4g27190-like
dca_miR423	3.5	17.969	Cleavage	LOC108226758	myb-related protein Myb4-like
dca_miR423	3.5	16.149	Translation	LOC108213878	myb-related protein 306
dca_miR423	3.5	18.656	Cleavage	LOC108193134	uncharacterized LOC108193134
dca_miR423	3.5	16.075	Cleavage	LOC108218534	DEAD-box ATP-dependent RNA helicase 42
dca_miR423	3.5	20.809	Translation	LOC108193873	rust resistance kinase Lr10-like
dca_miR423	3.5	14.734	Translation	LOC108210473	uncharacterized LOC108210473
dca_miR423	3.5	21.089	Translation	LOC108212471	F-box/kelch-repeat protein At3g23880-like
dca_miR423	4	16.186	Cleavage	LOC108219937	vacuolar protein-sorting-associated protein 37 homolog 1-like
dca_miR423	4	20.815	Cleavage	LOC108227393	DUF724 domain-containing protein 3-like
dca_miR423	4	24.361	Cleavage	LOC108195342	pectate lyase-like
dca_miR423	4	16.329	Cleavage	LOC108202732	pentatricopeptide repeat-containing protein At1g74630-like
dca_miR423	4	20.337	Cleavage	LOC108218009	O-glucosyltransferase rumi homolog
dca_miR423	4	18.901	Cleavage	LOC108223996	poly [ADP-ribose] polymerase 1
dca_miR423	4	20.165	Cleavage	LOC108222665	pyruvate dehydrogenase E1 component subunit alpha, mitochondrial-like
dca_miR423	4	15.694	Cleavage	LOC108213829	uncharacterized LOC108213829
dca_miR423	4	14.508	Cleavage	LOC108220597	TATA-box-binding protein-like
dca_miR423	4	23.085	Translation	LOC108207433	glycine-rich protein 5-like
dca_miR423	4	22.936	Translation	LOC108220505	PAP-specific phosphatase HAL2-like
dca_miR423	4	19.108	Cleavage	LOC108198852	uncharacterized LOC108198852
dca_miR423	4	14.607	Cleavage	LOC108218274	aspartyl protease family protein 1
dca_miR423	4	19.839	Cleavage	LOC108219596	protein DENND6A
dca_miR423	4	14.658	Cleavage	LOC108201708	pentatricopeptide repeat-containing protein At2g02980, chloroplastic
dca_miR423	4	15.831	Cleavage	LOC108218534	DEAD-box ATP-dependent RNA helicase 42
dca_miR423	4	12.999	Cleavage	LOC108225501	probable kinetochore protein SPC25
dca_miR423	4	16.351	Translation	LOC108223410	phospholipid--sterol O-acyltransferase-like
dca_miR423	4	16.591	Cleavage	LOC108219711	uncharacterized LOC108219711
dca_miR423	4	21.934	Translation	LOC108196532	mitochondrial Rho GTPase 1-like
dca_miR423	4	19.862	Cleavage	LOC108197957	uncharacterized LOC108197957
dca_miR423	4	14.62	Translation	LOC108206947	uncharacterized protein At5g41620-like
dca_miR423	4	16.685	Cleavage	LOC108219184	probable acyl-activating enzyme 1, peroxisomal
dca_miR423	4	17.094	Cleavage	LOC108219848	putative UPF0481 protein At3g02645
dca_miR423	4	23.658	Cleavage	LOC108213935	glutamate receptor 3.1-like
dca_miR423	4	17.016	Cleavage	LOC108216559	myosin IB heavy chain
dca_miR423	4	22.463	Cleavage	LOC108217797	palmitoyl-protein thioesterase 1
dca_miR423	4	23.408	Translation	LOC108219164	uncharacterized LOC108219164
dca_miR423	4.5	19.935	Cleavage	LOC108219937	vacuolar protein-sorting-associated protein 37 homolog 1-like
dca_miR423	4.5	23.74	Translation	LOC108220921	PRA1 family protein G2
dca_miR423	4.5	15.174	Translation	LOC108214647	protein GRIP
dca_miR423	4.5	17.042	Translation	LOC108217346	dnaJ homolog subfamily B member 1
dca_miR423	4.5	17.824	Cleavage	LOC108200976	RING-H2 finger protein ATL46
dca_miR423	4.5	13.924	Translation	LOC108212750	nucleosome assembly protein 1;1
dca_miR423	4.5	24.111	Translation	LOC108214610	uncharacterized LOC108214610
dca_miR423	4.5	22.433	Translation	LOC108211786	G-type lectin S-receptor-like serine/threonine-protein kinase At2g19130
dca_miR423	4.5	17.033	Cleavage	LOC108202558	probable E3 ubiquitin ligase SUD1
dca_miR423	4.5	22.662	Cleavage	LOC108214333	plastidial pyruvate kinase 2-like
dca_miR423	4.5	22.464	Cleavage	LOC108210228	tRNA 2'-phosphotransferase 1
dca_miR423	4.5	17.735	Translation	LOC108194181	probable serine incorporator
dca_miR423	4.5	18.928	Cleavage	LOC108208758	uncharacterized LOC108208758
dca_miR423	4.5	13.151	Cleavage	LOC108223247	calcium-dependent protein kinase 1
dca_miR423	4.5	21.968	Cleavage	LOC108212698	protection of telomeres protein 1b-like
dca_miR423	4.5	20.085	Translation	LOC108193714	U-box domain-containing protein 19-like
dca_miR423	4.5	17.553	Translation	LOC108215035	MDIS1-interacting receptor like kinase 1-like
dca_miR423	4.5	16.711	Cleavage	LOC108201876	uncharacterized N-acetyltransferase ycf52
dca_miR423	4.5	12.252	Translation	LOC108218004	uncharacterized LOC108218004
dca_miR423	4.5	24.771	Cleavage	LOC108206665	DNA-directed RNA polymerase IV subunit 1-like
dca_miR423	4.5	24.669	Translation	LOC108194510	uncharacterized LOC108194510
dca_miR423	4.5	14.775	Cleavage	LOC108193640	probable cyclin-dependent serine/threonine-protein kinase DDB_G0292550
dca_miR423	4.5	9.565	Cleavage	LOC108197576	uncharacterized LOC108197576
dca_miR423	4.5	9.417	Cleavage	LOC108209272	uncharacterized LOC108209272
dca_miR423	4.5	15.986	Translation	LOC108225252	uncharacterized LOC108225252
dca_miR423	4.5	17.865	Cleavage	LOC108206840	calvin cycle protein CP12-2, chloroplastic-like
dca_miR423	4.5	18.735	Cleavage	LOC108218803	pentatricopeptide repeat-containing protein At5g12100, mitochondrial-like
dca_miR423	4.5	22.114	Cleavage	LOC108200277	DUF724 domain-containing protein 3-like
dca_miR423	4.5	16.76	Translation	LOC108223366	rab3 GTPase-activating protein catalytic subunit
dca_miR423	4.5	19.423	Translation	LOC108221707	glycine-rich cell wall structural protein-like
dca_miR423	4.5	20.245	Cleavage	LOC108226470	glutamate dehydrogenase A-like
dca_miR423	4.5	20.757	Cleavage	LOC108193317	uncharacterized LOC108193317
dca_miR423	4.5	14.086	Cleavage	LOC108223468	ankyrin repeat-containing protein At3g12360-like
dca_miR423	4.5	16.978	Cleavage	LOC108214480	peroxisome biosynthesis protein PAS1-like
dca_miR423	4.5	14.963	Cleavage	LOC108214480	peroxisome biosynthesis protein PAS1-like
dca_miR423	4.5	18.543	Cleavage	LOC108214907	putative cell division cycle ATPase
dca_miR423	4.5	15.197	Cleavage	LOC108226557	ribosome biogenesis ATPase RIX7-like
dca_miR423	4.5	19.007	Cleavage	LOC108205124	protein CHROMATIN REMODELING 35
dca_miR423	4.5	14.56	Translation	LOC108199370	ubiquitin-activating enzyme E1 2-like
dca_miR423	4.5	13.195	Translation	LOC108209108	ubiquitin-activating enzyme E1 1-like
dca_miR423	4.5	20.138	Cleavage	LOC108209108	ubiquitin-activating enzyme E1 1-like
dca_miR423	4.5	20.479	Cleavage	LOC108207024	protein IWS1 homolog
dca_miR423	4.5	23.772	Translation	LOC108211162	uncharacterized LOC108211162
dca_miR423	4.5	19.305	Cleavage	LOC108218370	uncharacterized LOC108218370
dca_miR423	4.5	17.84	Cleavage	LOC108204990	transcription factor bHLH155-like
dca_miR423	4.5	22.11	Translation	LOC108197658	putative receptor protein kinase ZmPK1
dca_miR423	5	16.933	Translation	LOC108213482	serine/threonine-protein kinase BLUS1-like
dca_miR423	5	17.922	Cleavage	LOC108225287	50S ribosomal protein L33-like
dca_miR423	5	18.789	Translation	LOC108192958	transcription initiation factor TFIID subunit 8
dca_miR423	5	22.749	Cleavage	LOC108200176	abscisic acid 8'-hydroxylase 1
dca_miR423	5	14.817	Translation	LOC108216315	flavin-containing monooxygenase FMO GS-OX-like 9
dca_miR423	5	20.823	Translation	LOC108218509	G-type lectin S-receptor-like serine/threonine-protein kinase At2g19130
dca_miR423	5	20.472	Translation	LOC108214290	uncharacterized LOC108214290
dca_miR423	5	21.827	Cleavage	LOC108193975	uncharacterized LOC108193975
dca_miR423	5	21.827	Cleavage	LOC108193975	uncharacterized LOC108193975
dca_miR423	5	20.612	Cleavage	LOC108214458	protein TRANSPORT INHIBITOR RESPONSE 1-like
dca_miR423	5	6.022	Translation	LOC108218803	pentatricopeptide repeat-containing protein At5g12100, mitochondrial-like
dca_miR423	5	15.001	Translation	LOC108223164	ETO1-like protein 1
dca_miR423	5	17.557	Translation	LOC108220604	uncharacterized LOC108220604
dca_miR423	5	20.557	Translation	LOC108195348	ethylene-responsive transcription factor CRF4-like
dca_miR423	5	19.989	Translation	LOC108205058	ATP-dependent Clp protease proteolytic subunit 5, chloroplastic
dca_miR423	5	21.558	Translation	LOC108197439	transcription termination factor MTEF1, chloroplastic
dca_miR423	5	21.668	Cleavage	LOC108206616	hypothetical protein
dca_miR423	5	21.549	Cleavage	LOC108208338	probable receptor-like protein kinase At4g10390
dca_miR423	5	22.508	Cleavage	LOC108227611	omega-hydroxypalmitate O-feruloyl transferase
dca_miR423	5	21.612	Cleavage	LOC108207609	polyvinylalcohol dehydrogenase-like
dca_miR423	5	12.349	Cleavage	LOC108227094	3-ketoacyl-CoA synthase 4-like
dca_miR423	5	12.654	Translation	LOC108226392	uncharacterized LOC108226392
dca_miR423	5	22.514	Translation	LOC108219250	probable xyloglucan glycosyltransferase 12
dca_miR423	5	14.169	Cleavage	LOC108221228	glycerophosphodiester phosphodiesterase GDPDL3
dca_miR423	5	17.309	Cleavage	LOC108225488	serine/threonine-protein kinase-like protein CCR1
dca_miR423	5	17.677	Cleavage	LOC108199787	protein-tyrosine-phosphatase MKP1-like
dca_miR423	5	15.889	Translation	LOC108209418	alpha-glucan water dikinase 1, chloroplastic-like
dca_miR423	5	21.752	Cleavage	LOC108206021	40S ribosomal protein S9-2
dca_miR423	5	23.512	Cleavage	LOC108204733	uncharacterized LOC108204733
dca_miR423	5	18.485	Translation	LOC108218061	uncharacterized LOC108218061
dca_miR423	5	16.27	Translation	LOC108200165	phosphoserine aminotransferase 2, chloroplastic-like
dca_miR423	5	16.229	Cleavage	LOC108225358	protein WVD2-like 7
dca_miR423	5	18.37	Cleavage	LOC108204517	vacuolar-sorting receptor 3-like
dca_miR423	5	18.649	Cleavage	LOC108227769	heat shock protein 90-6, mitochondrial
dca_miR553	2	17.354	Cleavage	LOC108205958	protein ABC transporter 1, mitochondrial-like
dca_miR553	2.5	18.054	Cleavage	LOC108196445	sphingosine kinase 2-like
dca_miR553	3	18.276	Cleavage	LOC108206723	uncharacterized protein At3g17950-like
dca_miR553	3	22.916	Cleavage	LOC108227177	E3 ubiquitin-protein ligase UPL3-like
dca_miR553	3	22.916	Cleavage	LOC108227184	E3 ubiquitin-protein ligase UPL3-like
dca_miR553	3	15.473	Cleavage	LOC108218029	two pore calcium channel protein 1B-like
dca_miR553	3	14.431	Cleavage	LOC108226765	transcription factor bHLH100-like
dca_miR553	3	19.409	Cleavage	LOC108223374	protein ABC transporter 1, mitochondrial-like
dca_miR553	3	14.723	Cleavage	LOC108199354	probable UDP-N-acetylglucosamine--peptide N-acetylglucosaminyltransferase SEC
dca_miR553	3	16.976	Cleavage	LOC108218305	DNA helicase INO80
dca_miR553	3	18.346	Cleavage	LOC108206592	WRKY transcription factor 22-like
dca_miR553	3.5	17.57	Cleavage	LOC108214420	protein FAM91A1
dca_miR553	3.5	13.228	Translation	LOC108210132	BEACH domain-containing protein C2
dca_miR553	3.5	21.306	Cleavage	LOC108211949	elicitor-responsive protein 1
dca_miR553	3.5	16.899	Cleavage	LOC108219233	GPI ethanolamine phosphate transferase 1
dca_miR553	3.5	15.006	Translation	LOC108204297	importin-13-like
dca_miR553	3.5	10.414	Cleavage	LOC108196058	respiratory burst oxidase homolog protein C-like
dca_miR553	3.5	12.028	Cleavage	LOC108217551	metal transporter Nramp2-like
dca_miR553	3.5	20.284	Cleavage	LOC108217752	histone deacetylase HDT3-like
dca_miR553	3.5	23.012	Cleavage	LOC108195308	mitochondrial phosphate carrier protein 2, mitochondrial-like
dca_miR553	3.5	18.002	Translation	LOC108200686	putative disease resistance RPP13-like protein 3
dca_miR553	3.5	15.709	Translation	LOC108194971	disease resistance protein RPP13-like
dca_miR553	3.5	13.894	Translation	LOC108207424	putative disease resistance RPP13-like protein 3
dca_miR553	3.5	12.635	Cleavage	LOC108195810	non-specific lipid-transfer protein-like protein At2g13820
dca_miR553	3.5	17.746	Translation	LOC108201474	receptor-like protein 12
dca_miR553	4	19.989	Cleavage	LOC108199450	DExH-box ATP-dependent RNA helicase DExH12-like
dca_miR553	4	11.099	Translation	LOC108195762	BEACH domain-containing protein C2
dca_miR553	4	15.011	Cleavage	LOC108204358	pentatricopeptide repeat-containing protein At2g34400
dca_miR553	4	18.229	Cleavage	LOC108226390	phosphoenolpyruvate carboxylase 2-like
dca_miR553	4	18.457	Cleavage	LOC108205480	glucan endo-1,3-beta-glucosidase 6
dca_miR553	4	18.132	Translation	LOC108223245	DNA mismatch repair protein MLH3
dca_miR553	4	13.417	Cleavage	LOC108208967	probable protein phosphatase 2C 50
dca_miR553	4	17.599	Cleavage	LOC108212914	piriformospora indica-insensitive protein 2
dca_miR553	4	14.044	Cleavage	LOC108207166	uncharacterized LOC108207166
dca_miR553	4	16.414	Cleavage	LOC108215923	protein DETOXIFICATION 16-like
dca_miR553	4	19.296	Translation	LOC108196440	protein NRT1/ PTR FAMILY 7.3-like
dca_miR553	4	21.834	Cleavage	LOC108200978	protein QUIRKY
dca_miR553	4	17.541	Cleavage	LOC108196319	RNA-dependent RNA polymerase 2-like
dca_miR553	4	15.686	Cleavage	LOC108218924	probable glycosyltransferase At5g03795
dca_miR553	4	11.951	Cleavage	LOC108216957	uncharacterized LOC108216957
dca_miR553	4	15.519	Cleavage	LOC108202917	uncharacterized GPI-anchored protein At1g61900
dca_miR553	4	24.51	Cleavage	LOC108218855	probable L-type lectin-domain containing receptor kinase S.5
dca_miR553	4	12.515	Cleavage	LOC108215314	putative serine/threonine-protein kinase-like protein CCR3
dca_miR553	4	14.375	Cleavage	LOC108197975	RNA polymerase II C-terminal domain phosphatase-like 1
dca_miR553	4	21.348	Translation	LOC108214406	DExH-box ATP-dependent RNA helicase DExH3
dca_miR553	4	13.215	Cleavage	LOC108225714	autophagy-related protein 2
dca_miR553	4	12.937	Cleavage	LOC108219696	phospholipase A2-alpha-like
dca_miR553	4	24.074	Cleavage	LOC108213344	U-box domain-containing protein 21-like
dca_miR553	4	15.095	Cleavage	LOC108213123	fatty acyl-CoA reductase 2-like
dca_miR553	4	22.684	Cleavage	LOC108205319	translocator protein homolog
dca_miR553	4	17.604	Cleavage	LOC108202480	uncharacterized LOC108202480
dca_miR553	4	24.335	Cleavage	LOC108200314	cyclic dof factor 1-like
dca_miR553	4	19.218	Cleavage	LOC108194899	uncharacterized LOC108194899
dca_miR553	4	23.054	Cleavage	LOC108227430	protein kinase and PP2C-like domain-containing protein
dca_miR553	4.5	20.795	Translation	LOC108201006	DExH-box ATP-dependent RNA helicase DExH12-like
dca_miR553	4.5	16.774	Cleavage	LOC108211616	putative transcription factor bHLH041
dca_miR553	4.5	20.503	Cleavage	LOC108205202	hydroxyproline O-galactosyltransferase GALT2-like
dca_miR553	4.5	13.073	Cleavage	LOC108206185	nucleobase-ascorbate transporter 1-like
dca_miR553	4.5	17.85	Cleavage	LOC108197513	protein NRT1/ PTR FAMILY 5.7-like
dca_miR553	4.5	19.567	Cleavage	LOC108202937	urease
dca_miR553	4.5	19.103	Cleavage	LOC108196778	subtilisin-like protease SBT1.7
dca_miR553	4.5	16.686	Cleavage	LOC108196319	RNA-dependent RNA polymerase 2-like
dca_miR553	4.5	19.127	Cleavage	LOC108210223	protein ROOT PRIMORDIUM DEFECTIVE 1
dca_miR553	4.5	16.843	Cleavage	LOC108218431	probable zinc metalloprotease EGY1, chloroplastic
dca_miR553	4.5	12.136	Cleavage	LOC108208883	uncharacterized LOC108208883
dca_miR553	4.5	19.032	Cleavage	LOC108194921	uncharacterized LOC108194921
dca_miR553	4.5	10.595	Cleavage	LOC108205184	uncharacterized LOC108205184
dca_miR553	4.5	14.6	Cleavage	LOC108200088	uncharacterized LOC108200088
dca_miR553	4.5	17.391	Cleavage	LOC108220711	CASP-like protein 3A1
dca_miR553	4.5	21.884	Cleavage	LOC108202754	uncharacterized LOC108202754
dca_miR553	4.5	23.616	Cleavage	LOC108217220	probable methyltransferase At1g27930
dca_miR553	4.5	19.48	Cleavage	LOC108202062	benzoate carboxyl methyltransferase-like
dca_miR553	4.5	15.124	Translation	LOC108195624	lichenase-like
dca_miR553	4.5	20.511	Cleavage	LOC108200992	4-hydroxy-3-methylbut-2-enyl diphosphate reductase, chloroplastic-like
dca_miR553	4.5	18.137	Cleavage	LOC108206741	endoglucanase 1-like
dca_miR553	4.5	14.027	Cleavage	LOC108215924	protein DETOXIFICATION 16-like
dca_miR553	4.5	14.238	Cleavage	LOC108219160	uncharacterized LOC108219160
dca_miR553	4.5	13.375	Translation	LOC108206313	U-box domain-containing protein 10-like
dca_miR553	4.5	8.336	Translation	LOC108220217	AUGMIN subunit 8
dca_miR553	4.5	18.671	Cleavage	LOC108196830	malonate--CoA ligase
dca_miR553	4.5	12.594	Cleavage	LOC108219406	uncharacterized LOC108219406
dca_miR553	4.5	14.755	Cleavage	LOC108218163	uncharacterized LOC108218163
dca_miR553	4.5	19.618	Cleavage	LOC108222048	peroxidase 9
dca_miR553	4.5	8.399	Cleavage	LOC108200612	cytosolic sulfotransferase 5-like
dca_miR553	4.5	15.603	Translation	LOC108196145	WAT1-related protein At3g30340-like
dca_miR553	4.5	16.656	Cleavage	LOC108199566	uncharacterized LOC108199566
dca_miR553	4.5	16.153	Cleavage	LOC108199922	26S proteasome non-ATPase regulatory subunit 11 homolog
dca_miR553	4.5	16.418	Cleavage	LOC108204726	gamma aminobutyrate transaminase 2-like
dca_miR553	4.5	20.146	Cleavage	LOC108217948	myosin-binding protein 7-like
dca_miR553	4.5	12.289	Cleavage	LOC108219137	T-complex protein 1 subunit alpha
dca_miR553	5	15.957	Translation	LOC108226500	probable nucleoredoxin 1-2
dca_miR553	5	20.209	Cleavage	LOC108204294	sister chromatid cohesion 1 protein 4-like
dca_miR553	5	20.51	Cleavage	LOC108227790	protein CAJ1
dca_miR553	5	22.461	Cleavage	LOC108197513	protein NRT1/ PTR FAMILY 5.7-like
dca_miR553	5	20.222	Cleavage	LOC108197955	mitochondrial outer membrane protein porin of 34 kDa-like
dca_miR553	5	18.789	Cleavage	LOC108197955	mitochondrial outer membrane protein porin of 34 kDa-like
dca_miR553	5	14.256	Cleavage	LOC108206880	putative pentatricopeptide repeat-containing protein At1g31840
dca_miR553	5	21.418	Cleavage	LOC108223920	protein trichome birefringence-like 42
dca_miR553	5	21.418	Cleavage	LOC108223459	protein trichome birefringence-like 42
dca_miR553	5	18.29	Cleavage	LOC108218500	histone-lysine N-methyltransferase ATX4-like
dca_miR553	5	12.283	Translation	LOC108208989	protein CROWDED NUCLEI 3-like
dca_miR553	5	17.787	Cleavage	LOC108208989	protein CROWDED NUCLEI 3-like
dca_miR553	5	19.566	Cleavage	LOC108227550	trafficking protein particle complex subunit 8
dca_miR553	5	11.959	Cleavage	LOC108208714	probable inactive shikimate kinase like 2, chloroplastic
dca_miR553	5	20.311	Translation	LOC108224504	U-box domain-containing protein 15
dca_miR553	5	16.474	Cleavage	LOC108215141	protein NRT1/ PTR FAMILY 5.6-like
dca_miR553	5	19.517	Cleavage	LOC108210587	protein NRT1/ PTR FAMILY 5.2-like
dca_miR553	5	21.857	Translation	LOC108197699	myosin-binding protein 2
dca_miR553	5	17.818	Cleavage	LOC108200816	uncharacterized LOC108200816
dca_miR553	5	17.862	Cleavage	LOC108218091	BEACH domain-containing protein B
dca_miR553	5	17.021	Cleavage	LOC108221983	topless-related protein 4-like
dca_miR553	5	17.585	Cleavage	LOC108219896	apoptosis-inducing factor homolog A-like
dca_miR553	5	17.575	Cleavage	LOC108221940	uncharacterized LOC108221940
dca_miR553	5	14.857	Cleavage	LOC108211710	glucan endo-1,3-beta-glucosidase, acidic-like
dca_miR553	5	9.093	Translation	LOC108200053	calumenin-A-like
Expectation value is the penalty for the mismatches between mature small RNA and the target sequence, and UPE the energy that is required to open the secondary structure around the target site.
