# Supplementary material for: Comparative analysis of the carrot miRNAome in response to salt stress
Source: Sci Rep. 2023 Dec 6;13:21506. doi: 10.1038/s41598-023-48900-0 (PMC10700493; doi:10.1038/s41598-023-48900-0)
Supplement: Supplementary file 6 — Supplementary Information 6. [file 41598_2023_48900_MOESM6_ESM.xlsx]

## Sheet: Additional file 6
Comparative analysis of the carrot miRNAome in response to salt stress
Kamil Szymonik, Magdalena Klimek-Chodacka, Aneta Lukasiewicz Alicja Macko-Podgórni, Dariusz Grzebelus, Rafal Baranski
Department of Plant Biology and Biotechnology, Faculty of Biotechnology and Horticulture, University of Agriculture in Krakow, AL. Mickiewicza 21, 31-120, Kraków, Poland
Supplementary file 6 Targets predicted based on degradome data by CleaveLand4 of selected dca-miRNAs.
miRNA name	Degradome Category	p-value	Target	Target name	psRNATarget detected
dca_miR266	2	0.00772234	LOC108227906	serine/threonine-protein kinase HT1-like
dca_miR266	2	0.00416386	LOC108218615	transcription factor TCP8-like
dca_miR266	2	0.0138122	LOC108214191	uncharacterized LOC108214191
dca_miR266	4	0.0558189	LOC108209279	probable receptor-like protein kinase At2g39360	+
dca_miR266	4	0.00584853	LOC108205184	uncharacterized LOC108205184	+
dca_miR423	1	0.00451379	LOC108214061	ATPase family AAA domain-containing protein 1-B-like
dca_miR423	1	0.00115301	LOC108225302	protein DCL, chloroplastic-like
dca_miR423	1	0.00536937	LOC108211904	uncharacterized LOC108211904
dca_miR423	2	0.0326226	LOC108198986	17.1 kDa class II heat shock protein-like
dca_miR423	2	0.106619	LOC108225374	17.1 kDa class II heat shock protein-like
dca_miR423	2	0.0373482	LOC108214062	metal-nicotianamine transporter YSL3-like
dca_miR423	2	0.0984152	LOC108225770	protein IRX15-LIKE-like
dca_miR423	2	0.0595382	LOC108210741	thioredoxin-like protein CDSP32, chloroplastic
dca_miR423	2	0.0831782	LOC108193287	uncharacterized LOC108193287
dca_miR423	2	0.0118244	LOC108197576	uncharacterized LOC108197576	+
dca_miR423	4	0.239064	LOC108218523	ABC transporter B family member 20-like
dca_miR423	4	0.151347	LOC108197155	chaperone protein dnaJ 15
dca_miR423	4	0.31165	LOC108206868	cytochrome P450 71A9-like
dca_miR423	4	0.186892	LOC108211738	cytochrome P450 81E8-like
dca_miR423	4	0.124546	LOC108215414	DEAD-box ATP-dependent RNA helicase 51-like
dca_miR423	4	0.0829612	LOC108224669	DEAD-box ATP-dependent RNA helicase 51-like
dca_miR423	4	0.0910635	LOC108214567	DNA repair protein UVH3
dca_miR423	4	0.152713	LOC108196905	hypersensitive-induced response protein 1
dca_miR423	4	0.30776	LOC108218803	pentatricopeptide repeat-containing protein At5g12100, mitochondrial-like	+
dca_miR423	4	0.0779521	LOC108219184	probable acyl-activating enzyme 1, peroxisomal	+
dca_miR423	4	0.303797	LOC108215393	probable serine/threonine-protein kinase clkA
dca_miR423	4	0.170768	LOC108209561	protein trichome birefringence-like 19
dca_miR423	4	0.0256725	LOC108227312	putative cyclic nucleotide-gated ion channel 7
dca_miR423	4	0.0953924	LOC108223872	ribosome-recycling factor, chloroplastic
dca_miR423	4	0.235648	LOC108214520	thioredoxin H-type 1
dca_miR423	4	0.293349	LOC108195862	triphosphate tunel metalloenzyme 3-like
dca_miR423	4	0.135534	LOC108204242	U4/U6.U5 small nuclear ribonucleoprotein 27 kDa protein
dca_miR423	4	0.0601754	LOC108209272	uncharacterized LOC108209272	+
dca_miR423	4	0.305184	LOC108209474	uncharacterized LOC108209474
dca_miR423	4	0.189461	LOC108215301	uncharacterized LOC108215301
dca_miR423	4	0.200636	LOC108216456	uncharacterized LOC108216456
dca_miR423	4	0.0221451	LOC108227429	uncharacterized LOC108227429
dca_miR423	4	0.223549	LOC108228032	uncharacterized LOC108228032
dca_miR423	4	0.0714575	LOC108206070	WD repeat-containing protein 89 homolog
dca_miR553	0	0.00109697	LOC108193364	uncharacterized LOC108193364
dca_miR553	1	0.00422209	LOC108226948	glutamate synthase [NADH], amyloplastic
dca_miR553	1	0.00136503	LOC108199538	histidine kinase 4-like
dca_miR553	1	0.00204101	LOC108213344	U-box domain-containing protein 21-like	+
dca_miR553	2	0.00947075	LOC108211710	glucan endo-1,3-beta-glucosidase, acidic-like	+
dca_miR553	2	0.0453717	LOC108213161	splicing factor 3B subunit 6-like protein
dca_miR553	2	0.0304863	LOC108200535	xyloglucan 6-xylosyltransferase 1-like
dca_miR553	4	0.129635	LOC108212010	bidirectional sugar transporter SWEET1-like
dca_miR553	4	0.138358	LOC108212022	bidirectional sugar transporter SWEET1-like
dca_miR553	4	0.189164	LOC108219259	BTB/POZ domain-containing protein At3g05675
dca_miR553	4	0.189214	LOC108194253	cytochrome P450 86B1-like
dca_miR553	4	0.0541864	LOC108207118	long chain acyl-CoA synthetase 4-like
dca_miR553	4	0.00510281	LOC108192390	mitochondrial outer membrane protein porin 2-like
dca_miR553	4	0.02377	LOC108197357	probable LRR receptor-like serine/threonine-protein kinase IRK
dca_miR553	4	0.0135823	LOC108200817	probable pyridoxal 5'-phosphate synthase subunit PDX1
dca_miR553	4	0.17877	LOC108210223	protein ROOT PRIMORDIUM DEFECTIVE 1	+
dca_miR553	4	0.025255	LOC108227334	ras-related protein Rab7
dca_miR553	4	0.186623	LOC108197422	sugar carrier protein C-like
dca_miR553	4	0.174816	LOC108206313	U-box domain-containing protein 10-like	+
dca_miR553	4	0.185055	LOC108195318	uncharacterized LOC108195318
dca_miR553	4	0.0897669	LOC108201910	uncharacterized LOC108201910
dca_miR553	4	0.196249	LOC108204247	uncharacterized LOC108204247
dca_miR553	4	0.0798558	LOC108220350	uncharacterized LOC108220350
dca_miR553	4	0.0672679	LOC108226325	uncharacterized LOC108226325
dca_miR553	4	0.0646896	LOC108227317	uncharacterized LOC108227317
dca_miR553	4	0.116236	LOC108206723	uncharacterized protein At3g17950-like	+
dca_miR159a.1	1	0.0126119	LOC108211733	hemK methyltransferase family member 2
dca_miR159a.1	1	0.00813945	LOC108202474	nucleoside diphosphate kinase 1
dca_miR159a.1	1	0.00701116	LOC108218867	uncharacterized LOC108218867
dca_miR159a.1	2	0.118323	LOC108193199	CBS domain-containing protein CBSX1, chloroplastic-like
dca_miR159a.1	2	0.0813426	LOC108193628	ethylene-responsive transcription factor 12
dca_miR159a.1	2	0.115892	LOC108200375	GTP-binding protein SAR1A-like
dca_miR159a.1	2	0.0229886	LOC108227515	heat shock protein 83-like
dca_miR159a.1	2	0.020904	LOC108194037	pentatricopeptide repeat-containing protein At1g62350
dca_miR159a.1	2	0.121786	LOC108223368	syntaxin-121
dca_miR159a.1	2	0.107812	LOC108209986	uncharacterized LOC108209986
dca_miR159a.1	2	0.141101	LOC108223656	uncharacterized LOC108223656
dca_miR159a.1	4	0.399012	LOC108211582	18.2 kDa class I heat shock protein-like
dca_miR159a.1	4	0.341331	LOC108226432	ABC transporter A family member 1
dca_miR159a.1	4	0.415397	LOC108208860	adenine phosphoribosyltransferase 5
dca_miR159a.1	4	0.304217	LOC108196415	AP-1 complex subunit gamma-2-like
dca_miR159a.1	4	0.144245	LOC108205133	aspartyl protease family protein At5g10770-like	+
dca_miR159a.1	4	0.224408	LOC108219117	bifunctional D-cysteine desulfhydrase/1-aminocyclopropane-1-carboxylate deaminase, mitochondrial
dca_miR159a.1	4	0.339223	LOC108196132	cyclin-dependent kinase F-4-like
dca_miR159a.1	4	0.135312	LOC108199375	delta(12) fatty acid desaturase FAD2-like
dca_miR159a.1	4	0.151875	LOC108225347	delta(12) fatty acid desaturase FAD2-like
dca_miR159a.1	4	0.151461	LOC108217440	delta(12)-fatty-acid desaturase FAD2-like
dca_miR159a.1	4	0.355244	LOC108216102	F-box/LRR-repeat protein At1g67190
dca_miR159a.1	4	0.0569699	LOC108226240	FIP1[V]-like protein	+
dca_miR159a.1	4	0.0434707	LOC108221485	flowering time control protein FPA-like
dca_miR159a.1	4	0.235123	LOC108214756	mediator-associated protein 1
dca_miR159a.1	4	0.30529	LOC108204472	NF-X1-type zinc finger protein NFXL1	+
dca_miR159a.1	4	0.403183	LOC108224923	probable beta-1,4-xylosyltransferase IRX10L
dca_miR159a.1	4	0.359684	LOC108219342	reticulon-like protein B21
dca_miR159a.1	4	0.430788	LOC108215663	serine/arginine-rich SC35-like splicing factor SCL30
dca_miR159a.1	4	0.283544	LOC108208817	transcription factor GTE10-like
dca_miR159a.1	4	0.26471	LOC108197370	uncharacterized LOC108197370
dca_miR159a.1	4	0.0109882	LOC108203170	uncharacterized LOC108203170
dca_miR159a.1	4	0.333908	LOC108204730	uncharacterized LOC108204730
dca_miR159a.1	4	0.204483	LOC108205948	uncharacterized LOC108205948
dca_miR159a.1	4	0.326065	LOC108212719	uncharacterized LOC108212719
dca_miR159a.1	4	0.0163378	LOC108213407	uncharacterized LOC108213407
dca_miR159a.1	4	0.286722	LOC108213780	uncharacterized LOC108213780
dca_miR159a.1	4	0.257274	LOC108217080	uncharacterized LOC108217080
dca_miR159a.1	4	0.170329	LOC108219061	uncharacterized LOC108219061
dca_miR159a.1	4	0.180806	LOC108223597	uncharacterized LOC108223597
dca_miR159a.1	4	0.530876	LOC108224659	uncharacterized LOC108224659
dca_miR159a.1	4	0.534093	LOC108227569	uncharacterized LOC108227569
dca_miR159a.1	4	0.195577	LOC108219563	uncharacterized protein At1g65710	+
dca_miR397b	0	0.000123348	LOC108220080	uncharacterized LOC108220080
dca_miR397b	2	0.0550172	LOC108202773	28 kDa ribonucleoprotein, chloroplastic
dca_miR397b	2	0.00351119	LOC108192853	classical arabinogalactan protein 9-like
dca_miR397b	2	0.0676619	LOC108193212	protein BPS1, chloroplastic-like
dca_miR397b	2	0.00859501	LOC108193771	protein PHLOEM PROTEIN 2-LIKE A1-like
dca_miR397b	2	0.0104539	LOC108199724	protein PHLOEM PROTEIN 2-LIKE A1-like
dca_miR397b	2	0.0254255	LOC108200363	uncharacterized LOC108200363
dca_miR397b	2	0.00758879	LOC108220890	uncharacterized LOC108220890
dca_miR397b	4	0.0101796	LOC108193347	aluminum-activated malate transporter 12-like
dca_miR397b	4	0.122412	LOC108228002	amidophosphoribosyltransferase, chloroplastic	+
dca_miR397b	4	0.248382	LOC108196499	BTB/POZ domain-containing protein At2g46260
dca_miR397b	4	0.213723	LOC108202934	chitin elicitor receptor kinase 1-like
dca_miR397b	4	0.016437	LOC108197230	delta(12)-fatty-acid desaturase FAD2-like
dca_miR397b	4	0.0909108	LOC108208693	dirigent protein 22-like
dca_miR397b	4	0.199401	LOC108227709	germin-like protein subfamily 2 member 2
dca_miR397b	4	0.194164	LOC108206354	Golgi SNAP receptor complex member 1-2
dca_miR397b	4	0.0618247	LOC108201804	G-type lectin S-receptor-like serine/threonine-protein kinase LECRK3
dca_miR397b	4	0.162987	LOC108200609	histone-lysine N-methyltransferase ASHR2
dca_miR397b	4	0.0795272	LOC108224966	NDR1/HIN1-like protein 12
dca_miR397b	4	0.0122805	LOC108211651	oral cancer-overexpressed protein 1 homolog
dca_miR397b	4	0.165908	LOC108227710	pentatricopeptide repeat-containing protein At3g46870-like
dca_miR397b	4	0.143119	LOC108193969	PRA1 family protein F3-like
dca_miR397b	4	0.0176262	LOC108227173	probable pectinesterase/pectinesterase inhibitor 34
dca_miR397b	4	0.064343	LOC108204427	protein NETWORKED 4A-like
dca_miR397b	4	0.0308652	LOC108193792	protein PHLOEM PROTEIN 2-LIKE A1-like
dca_miR397b	4	0.119827	LOC108200372	protein transport protein SEC23
dca_miR397b	4	0.180307	LOC108227708	psbP-like protein 1, chloroplastic
dca_miR397b	4	0.0740941	LOC108215093	serine/threonine-protein kinase SAPK6-like
dca_miR397b	4	0.23358	LOC108197903	transcription factor GTE7-like
dca_miR397b	4	0.110694	LOC108193580	UDP-glucose 6-dehydrogenase 3-like
dca_miR397b	4	0.180875	LOC108192394	uncharacterized LOC108192394
dca_miR397b	4	0.0651412	LOC108195875	uncharacterized LOC108195875
dca_miR397b	4	0.134209	LOC108199867	uncharacterized LOC108199867
dca_miR397b	4	0.197189	LOC108217836	uncharacterized LOC108217836
dca_miR397b	4	0.0152304	LOC108220229	uncharacterized LOC108220229
dca_miR397b	4	0.158038	LOC108193253	WD repeat-containing protein VIP3
For detailed information about CleaveLand4 pipeline, please see Addo-Quaye C, Miller W, Axtell MJ. CleaveLand: a pipeline for using degradome data to find cleaved small RNA targets. Bioinformatics. 2009 Jan 1;25(1):130-1. doi: 10.1093/bioinformatics/btn604.

## Sheet: Arkusz1
miRNA_Acc.	LOC	Target gene name	GO number	GO term
osa_159a.1	LOC108226240	FIP1[V]-like protein	-	-
osa_159a.1	LOC108204472	NF-X1-type zinc finger protein NFXL1	GO:0003700	DNA-binding transcription factor activity
osa_159a.1	LOC108205133	aspartyl protease family protein At5g10770-like	GO:0004190	aspartic-type endopeptidase activity
osa_159a.1	LOC108219563	uncharacterized protein At1g65710	-	-
osa_397b	LOC108228002	amidophosphoribosyltransferase, chloroplastic	GO:0009116	nucleoside metabolic process
dca_miR266	LOC108209279	probable receptor-like protein kinase At2g39360	-	-
dca_miR423	LOC108219184	probable acyl-activating enzyme 1, peroxisomal	GO:0003824	catalytic activity
dca_miR423	LOC108197576	uncharacterized LOC108197576	-	-
dca_miR423	LOC108209272	uncharacterized LOC108209272	-	-
dca_miR423	LOC108218803	pentatricopeptide repeat-containing protein At5g12100, mitochondrial-like	-	-
dca_miR423	LOC108218803	pentatricopeptide repeat-containing protein At5g12100, mitochondrial-like	-	-
dca_miR553	LOC108206723	uncharacterized protein At3g17950-like	-	-
dca_miR553	LOC108213344	U-box domain-containing protein 21-like	GO:0004842	ubiquitin-protein transferase activity
dca_miR553	LOC108210223	protein ROOT PRIMORDIUM DEFECTIVE 1	-	-
dca_miR553	LOC108205184	uncharacterized LOC108205184	-	-
dca_miR553	LOC108206313	U-box domain-containing protein 10-like	GO:0004842	ubiquitin-protein transferase activity
dca_miR553	LOC108211710	glucan endo-1,3-beta-glucosidase, acidic-like	GO:0004553	hydrolase activity, hydrolyzing O-glycosyl compounds
