# Supplementary material for: Comparative analysis of the carrot miRNAome in response to salt stress
Source: Sci Rep. 2023 Dec 6;13:21506. doi: 10.1038/s41598-023-48900-0 (PMC10700493; doi:10.1038/s41598-023-48900-0)
Supplement: Supplementary file 7 — Supplementary Information 7. [file 41598_2023_48900_MOESM7_ESM.xlsx]

## Sheet: Arkusz1
Comparative analysis of the carrot miRNAome in response to salt stress
Kamil Szymonik, Magdalena Klimek-Chodacka, Aneta Lukasiewicz Alicja Macko-Podgórni, Dariusz Grzebelus, Rafal Baranski
Department of Plant Biology and Biotechnology, Faculty of Biotechnology and Horticulture, University of Agriculture in Krakow, AL. Mickiewicza 21, 31-120, Kraków, Poland
Supplementary file 7 Number of input and background carrot miRNA target genes enriched to metabolic pathways by KOBAS tool.
DH1 control				DH1 control
Term	Input number	Background number	Corrected p-value	target LOC	target name	coresponding miRNA	target LOC	target name	coresponding miRNA	target LOC	target name	coresponding miRNA
Metabolic pathways	87	2840	5.24896e-05	LOC108202474	nucleoside diphosphate kinase 1	osa_miR159a.1	LOC108226948	glutamate synthase [NADH], amyloplastic	dca_miR553	-	-	-
Ribosome	18	325	0.00176264	-	-	-	-	-	-	-	-	-
Spliceosome	14	241	0.0052712	LOC108213161	splicing factor 3B subunit 6-like protein	dca_miR553	-	-	-	-	-	-
Cysteine and methionine metabolism	9	128	0.0135377	-	-	-	-	-	-	-	-	-
Biosynthesis of amino acids	13	251	0.0135377	LOC108226948	glutamate synthase [NADH], amyloplastic	dca_miR553	-	-	-	-	-	-
Porphyrin and chlorophyll metabolism	6	58	0.0135377	-	-	-	-	-	-	-	-	-
Plant-pathogen interaction	11	196	0.013884	LOC108227515	heat shock protein 83-like	osa_miR159a.1	-	-	-	-	-	-
Photosynthesis	6	63	0.013884	-	-	-	-	-	-	-	-	-
Sulfur relay system	3	10	0.013884	-	-	-	-	-	-	-	-	-
Pyrimidine metabolism	6	65	0.014015	LOC108202474	nucleoside diphosphate kinase 1	osa_miR159a.1	-	-	-	-	-	-
Sulfur metabolism	4	32	0.0281181	-	-	-	-	-	-	-	-	-
Protein processing in endoplasmic reticulum	12	265	0.0281181	LOC108200375	GTP-binding protein SAR1A-like	osa_miR159a.1	LOC108227515	heat shock protein 83-like	osa_miR159a.1	-	-	-
Photosynthesis - antenna proteins	4	35	0.0335659	-	-	-	-	-	-	-	-	-
DH1 salt				DH1 salt
Term	Input number	Background number	Corrected p-value	target LOC	target name	coresponding miRNA	target LOC	target name	coresponding miRNA	target LOC	target name	coresponding miRNA
Spliceosome	16	241	0.000218805	LOC108213161	splicing factor 3B subunit 6-like protein	dca_miR553	-	-	-	-	-	-
Cysteine and methionine metabolism	10	128	0.00241766	-	-	-	-	-	-	-	-	-
Protein processing in endoplasmic reticulum	14	265	0.00328248	LOC108200375	GTP-binding protein SAR1A-like	osa_miR159a.1	LOC108225374	17.1 kDa class II heat shock protein-like	dca_miR423	-	-	-
Biosynthesis of amino acids	12	251	0.0175699	LOC108226948	glutamate synthase [NADH], amyloplastic	dca_miR553	-	-	-	-	-	-
Ribosome	13	325	0.0365742	-	-	-	-	-	-	-	-	-
Alanine, aspartate and glutamate metabolism	5	56	0.0365742	LOC108226948	glutamate synthase [NADH], amyloplastic	dca_miR553	-	-	-	-	-	-
Photosynthesis - antenna proteins	4	35	0.0380826	-	-	-	-	-	-	-	-	-
Metabolic pathways	62	2840	0.0455685	LOC108226948	glutamate synthase [NADH], amyloplastic	dca_miR553	LOC108202474	nucleoside diphosphate kinase 1	osa_miR159a.1	-	-	-
DLBA control				DLBA control
Term	Input number	Background number	Corrected p-value	target LOC	target name	coresponding miRNA	target LOC	target name	coresponding miRNA	target LOC	target name	coresponding miRNA
Photosynthesis	7	63	0.00569214	-	-	-	-	-	-	-	-	-
Metabolic pathways	65	2840	0.0106256	LOC108226948	glutamate synthase [NADH], amyloplastic	dca_miR553	LOC108202474	nucleoside diphosphate kinase 1	osa_miR159a.1	-	-	-
MAPK signaling pathway - plant	9	187	0.0536526	LOC108202474	nucleoside diphosphate kinase 1	osa_miR159a.1	-	-	-	-	-	-
Spliceosome	10	241	0.0547716	LOC108213161	splicing factor 3B subunit 6-like protein	dca_miR553	-	-	-	-	-	-
DLBA salt				DLBA salt
Term	Input number	Background number	Corrected p-value	target LOC	target name	coresponding miRNA	target LOC	target name	coresponding miRNA	target LOC	target name	coresponding miRNA
Protein processing in endoplasmic reticulum	20	265	2.34834e-06	LOC108227515	heat shock protein 83-like	osa_miR159a.1	LOC108198986	17.1 kDa class II heat shock protein-like	dca_miR423	LOC108200375	GTP-binding protein SAR1A-like	osa_miR159a.1
Metabolic pathways	79	2840	3.40778e-05	LOC108226948	glutamate synthase [NADH], amyloplastic	dca_miR553	LOC108202474	nucleoside diphosphate kinase 1	osa_miR159a.1	-	-	-
Spliceosome	14	241	0.00155662	LOC108213161	splicing factor 3B subunit 6-like protein	dca_miR553	-	-	-	-	-	-
Photosynthesis	7	63	0.00249943	-	-	-	-	-	-	-	-	-
Photosynthesis - antenna proteins	5	35	0.00636	-	-	-	-	-	-	-	-	-
Plant-pathogen interaction	11	196	0.00636	LOC108227515	heat shock protein 83-like	osa_miR159a.1	-	-	-	-	-	-
Porphyrin and chlorophyll metabolism	6	58	0.00636	-	-	-	-	-	-	-	-	-
RNA transport	11	205	0.00695471	-	-	-	-	-	-	-	-	-
Purine metabolism	8	115	0.00714331	LOC108202474	nucleoside diphosphate kinase 1	osa_miR159a.1	-	-	-	-	-	-
Arginine and proline metabolism	6	70	0.0111167	-	-	-	-	-	-	-	-	-
Amino sugar and nucleotide sugar metabolism	8	148	0.0265368	-	-	-	-	-	-	-	-	-
Pyrimidine metabolism	5	65	0.0367149	LOC108202474	nucleoside diphosphate kinase 1	osa_miR159a.1	-	-	-	-	-	-
Biosynthesis of secondary metabolites	35	1398	0.0400997	LOC108226948	glutamate synthase [NADH], amyloplastic	dca_miR553	LOC108202474	nucleoside diphosphate kinase 1	osa_miR159a.1	-	-	-
