# Supplementary material for: Comparative analysis of the carrot miRNAome in response to salt stress
Source: Sci Rep. 2023 Dec 6;13:21506. doi: 10.1038/s41598-023-48900-0 (PMC10700493; doi:10.1038/s41598-023-48900-0)
Supplement: Supplementary file 8 — Supplementary Information 8. [file 41598_2023_48900_MOESM8_ESM.xlsx]

## Sheet: Arkusz1
Comparative analysis of the carrot miRNAome in response to salt stress
Kamil Szymonik, Magdalena Klimek-Chodacka, Aneta Lukasiewicz Alicja Macko-Podgórni, Dariusz Grzebelus, Rafal Baranski
Department of Plant Biology and Biotechnology, Faculty of Biotechnology and Horticulture, University of Agriculture in Krakow, AL. Mickiewicza 21, 31-120, Kraków, Poland
Supplementary file 8 List of clusters from the functional enrichment analysis using DAVID tool.
	Annotation Cluster 1	Enrichment Score: 1.6807612194991361
	Category	Term	Count	%	PValue	Genes	List Total	Pop Hits	Pop Total	Fold Enrichment	Bonferroni	Benjamini	FDR
	INTERPRO	IPR014001:Helicase, superfamily 1/2, ATP-binding domain	6	0.941915	0.00458655	108196608, 108193378, 108215414, 108218534, 108205124, 108199450	254	47	10842	5.44915	0.865868	1	1
	INTERPRO	IPR001650:Helicase, C-terminal	6	0.941915	0.00458655	108196608, 108193378, 108215414, 108218534, 108205124, 108199450	254	47	10842	5.44915	0.865868	1	1
	SMART	SM00490:HELICc	6	0.941915	0.0070476	108196608, 108193378, 108215414, 108218534, 108205124, 108199450	106	45	3849	4.84151	0.44402	0.351764	0.351764
	SMART	SM00487:DEXDc	6	0.941915	0.00847625	108196608, 108193378, 108215414, 108218534, 108205124, 108199450	106	47	3849	4.63549	0.506645	0.351764	0.351764
	INTERPRO	IPR011545:DNA/RNA helicase, DEAD/DEAH box type, N-terminal	5	0.784929	0.00948985	108196608, 108193378, 108215414, 108218534, 108199450	254	36	10842	5.92848	0.984499	1	1
	INTERPRO	IPR027417:P-loop containing nucleoside triphosphate hydrolase	15	2.35479	0.0705998	108226557, 108200686, 108196608, 108200375, 108193378, 108200612, 108194971, 108207424, 108205124, 108223077, 108216578, 108215414, 108218534, 108199450, 108202969	254	388	10842	1.65019	1	1	1
	INTERPRO	IPR014014:RNA helicase, DEAD-box type, Q motif	3	0.470958	0.130228	108196608, 108215414, 108218534	254	27	10842	4.74278	1	1	1
	GOTERM_MF_DIRECT	GO:0003676~nucleic acid binding	8	1.25589	0.326532	108223487, 108196608, 108221485, 108211733, 108202773, 108193378, 108218534, 108199450	148	238	6255	1.42062	1	1	1
	Annotation Cluster 2	Enrichment Score: 1.4337152308130126
	Category	Term	Count	%	PValue	Genes	List Total	Pop Hits	Pop Total	Fold Enrichment	Bonferroni	Benjamini	FDR
	GOTERM_MF_DIRECT	GO:0005524~ATP binding	36	5.65149	0.000231509	108226557, 108225488, 108223247, 108227769, 108210505, 108207015, 108215902, 108218855, 108197357, 108217428, 108213482, 108218534, 108215400, 108199450, 108196608, 108194625, 108193378, 108227430, 108208338, 108209108, 108202474, 108197658, 108205124, 108226421, 108209123, 108223077, 108224320, 108215758, 108196132, 108215414, 108215892, 108215035, 108227906, 108219137, 108215393, 108202969	148	817	6255	1.86228	0.0233399	0.0236139	0.0236139
	UP_KEYWORDS	ATP-binding	19	2.98273	0.00366212	108194625, 108193378, 108209108, 108197658, 108202474, 108226421, 108209123, 108224320, 108223077, 108215758, 108196132, 108215414, 108217428, 108197357, 108215892, 108215035, 108219137, 108215400, 108202969	295	373	12330	2.12905	0.243333	0.231454	0.231454
	UP_KEYWORDS	Nucleotide-binding	20	3.13972	0.00601178	108194625, 108200375, 108193378, 108209108, 108197658, 108202474, 108226421, 108209123, 108224320, 108223077, 108215758, 108196132, 108215414, 108217428, 108197357, 108215892, 108215035, 108219137, 108215400, 108202969	295	422	12330	1.98088	0.367626	0.231454	0.231454
	INTERPRO	IPR011009:Protein kinase-like domain	19	2.98273	0.0194416	108225488, 108223247, 108208338, 108227430, 108210505, 108197658, 108207015, 108226421, 108209123, 108224320, 108215758, 108215902, 108196132, 108218855, 108197357, 108213482, 108215035, 108227906, 108215393	254	453	10842	1.79032	0.999812	1	1
	UP_KEYWORDS	Kinase	10	1.56986	0.0207072	108215758, 108196132, 108215892, 108215035, 108197658, 108202474, 108215400, 108226421, 108209123, 108224320	295	170	12330	2.45862	0.796129	0.531484	0.531484
	INTERPRO	IPR000719:Protein kinase, catalytic domain	18	2.82575	0.0300504	108225488, 108223247, 108208338, 108227430, 108210505, 108197658, 108207015, 108209123, 108224320, 108215758, 108215902, 108196132, 108218855, 108197357, 108213482, 108215035, 108227906, 108215393	254	442	10842	1.7383	0.999998	1	1
	UP_KEYWORDS	Transferase	18	2.82575	0.0429932	108225279, 108223996, 108200612, 108197658, 108227362, 108202474, 108197437, 108226421, 108200165, 108209123, 108224320, 108215758, 108214269, 108196132, 108227094, 108215892, 108215035, 108215400	295	452	12330	1.66447	0.964556	0.827619	0.827619
	GOTERM_MF_DIRECT	GO:0004674~protein serine/threonine kinase activity	7	1.0989	0.0627265	108215758, 108196132, 108215035, 108197658, 108226421, 108209123, 108224320	148	120	6255	2.46537	0.99865	1	1
	INTERPRO	IPR001245:Serine-threonine/tyrosine-protein kinase catalytic domain	7	1.0989	0.070109	108215758, 108215902, 108218855, 108197357, 108227906, 108207015, 108209123	254	124	10842	2.40964	1	1	1
	INTERPRO	IPR008271:Serine/threonine-protein kinase, active site	13	2.04082	0.0745328	108225488, 108223247, 108208338, 108227430, 108197658, 108209123, 108224320, 108215758, 108196132, 108218855, 108215035, 108227906, 108215393	254	322	10842	1.72331	1	1	1
	GOTERM_MF_DIRECT	GO:0004672~protein kinase activity	12	1.88383	0.115626	108225488, 108223247, 108215902, 108218855, 108197357, 108208338, 108227430, 108213482, 108210505, 108227906, 108207015, 108215393	148	312	6255	1.62552	0.999996	1	1
	INTERPRO	IPR017441:Protein kinase, ATP binding site	11	1.72684	0.134342	108215758, 108225488, 108223247, 108196132, 108218855, 108197357, 108215035, 108197658, 108207015, 108209123, 108224320	254	287	10842	1.63601	1	1	1
	UP_KEYWORDS	Serine/threonine-protein kinase	6	0.941915	0.174509	108215758, 108196132, 108215035, 108197658, 108209123, 108224320	295	124	12330	2.02242	1	1	1
	SMART	SM00220:S_TKc	12	1.88383	0.26025	108225488, 108223247, 108196132, 108218855, 108208338, 108227430, 108213482, 108215035, 108227906, 108197658, 108215393, 108224320	106	322	3849	1.35322	1	1	1
	INTERPRO	IPR013320:Concanavalin A-like lectin/glucanase, subgroup	6	0.941915	0.509117	108215758, 108225488, 108218855, 108197658, 108207015, 108209123	254	202	10842	1.26787	1	1	1
	Annotation Cluster 3	Enrichment Score: 1.246706748532524
	Category	Term	Count	%	PValue	Genes	List Total	Pop Hits	Pop Total	Fold Enrichment	Bonferroni	Benjamini	FDR
	GOTERM_CC_DIRECT	GO:0016021~integral component of membrane	69	10.832	0.000712668	108225488, 108205878, 108203375, 108210505, 108199701, 108226690, 108201474, 108193969, 108209561, 108195308, 108215923, 108215924, 108219848, 108218236, 108219568, 108217220, 108200978, 108219001, 108212010, 108194625, 108219250, 108200976, 108193533, 108224966, 108200535, 108193212, 108197699, 108197658, 108200176, 108225299, 108227554, 108200053, 108225770, 108220711, 108212022, 108200409, 108…	95	2600	4646	1.29787	0.0113419	0.0114027	0.0114027
	UP_KEYWORDS	Transmembrane helix	68	10.675	0.21509	108225488, 108205878, 108203375, 108210505, 108199701, 108226690, 108201474, 108193969, 108209561, 108195308, 108215923, 108215924, 108219848, 108218236, 108219568, 108217220, 108200978, 108219001, 108212010, 108194625, 108219250, 108200976, 108193533, 108224966, 108193212, 108197699, 108197658, 108200176, 108225299, 108227554, 108200053, 108225770, 108220711, 108212022, 108200409, 108225347, 108…	295	2563	12330	1.10892	1	1	1
	UP_KEYWORDS	Transmembrane	68	10.675	0.23721	108225488, 108205878, 108203375, 108210505, 108199701, 108226690, 108201474, 108193969, 108209561, 108195308, 108215923, 108215924, 108219848, 108218236, 108219568, 108217220, 108200978, 108219001, 108212010, 108194625, 108219250, 108200976, 108193533, 108224966, 108193212, 108197699, 108197658, 108200176, 108225299, 108227554, 108200053, 108225770, 108220711, 108212022, 108200409, 108225347, 108…	295	2584	12330	1.09991	1	1	1
	UP_KEYWORDS	Membrane	68	10.675	0.283487	108225488, 108205878, 108203375, 108210505, 108199701, 108226690, 108201474, 108193969, 108209561, 108195308, 108215923, 108215924, 108219848, 108218236, 108219568, 108217220, 108200978, 108219001, 108212010, 108194625, 108219250, 108200976, 108193533, 108224966, 108193212, 108197699, 108197658, 108200176, 108225299, 108227554, 108200053, 108225770, 108220711, 108212022, 108200409, 108225347, 108…	295	2625	12330	1.08273	1	1	1
	Annotation Cluster 4	Enrichment Score: 1.093795883592624
	Category	Term	Count	%	PValue	Genes	List Total	Pop Hits	Pop Total	Fold Enrichment	Bonferroni	Benjamini	FDR
	INTERPRO	IPR019734:Tetratricopeptide repeat	5	0.784929	0.0511059	108199354, 108209163, 108204683, 108198516, 108223164	254	60	10842	3.55709	1	1	1
	SMART	SM00028:TPR	5	0.784929	0.0551986	108199354, 108209163, 108204683, 108198516, 108223164	106	53	3849	3.4256	0.99102	1	1
	INTERPRO	IPR013026:Tetratricopeptide repeat-containing domain	5	0.784929	0.0649541	108199354, 108209163, 108204683, 108198516, 108223164	254	65	10842	3.28346	1	1	1
	INTERPRO	IPR011990:Tetratricopeptide-like helical	8	1.25589	0.230044	108199354, 108209163, 108218803, 108204683, 108198516, 108199922, 108226421, 108223164	254	213	10842	1.60319	1	1	1
	Annotation Cluster 5	Enrichment Score: 0.9456675661083219
	Category	Term	Count	%	PValue	Genes	List Total	Pop Hits	Pop Total	Fold Enrichment	Bonferroni	Benjamini	FDR
	SMART	SM00256:FBOX	7	1.0989	0.033384	108214458, 108223421, 108199269, 108220876, 108216102, 108193293, 108211828	106	89	3849	2.85595	0.940285	0.923623	0.923623
	INTERPRO	IPR001810:F-box domain, cyclin-like	9	1.41287	0.08183	108214458, 108223421, 108199269, 108199521, 108220876, 108216102, 108220391, 108193293, 108211828	254	193	10842	1.99049	1	1	1
	INTERPRO	IPR017451:F-box associated interaction domain	3	0.470958	0.532778	108199269, 108220876, 108211828	254	76	10842	1.68494	1	1	1
	Annotation Cluster 6	Enrichment Score: 0.8575697171963197
	Category	Term	Count	%	PValue	Genes	List Total	Pop Hits	Pop Total	Fold Enrichment	Bonferroni	Benjamini	FDR
	INTERPRO	IPR002182:NB-ARC	4	0.627943	0.110857	108200686, 108216578, 108194971, 108207424	254	50	10842	3.4148	1	1	1
	GOTERM_MF_DIRECT	GO:0043531~ADP binding	4	0.627943	0.112308	108200686, 108216578, 108194971, 108207424	148	50	6255	3.38108	0.999995	1	1
	UP_KEYWORDS	Plant defense	4	0.627943	0.148811	108200686, 108216578, 108194971, 108207424	295	56	12330	2.98547	0.999995	1	1
	GOTERM_BP_DIRECT	GO:0006952~defense response	4	0.627943	0.200408	108200686, 108216578, 108194971, 108207424	79	73	3682	2.55384	0.999999	1	1
	Annotation Cluster 7	Enrichment Score: 0.7027818333793798
	Category	Term	Count	%	PValue	Genes	List Total	Pop Hits	Pop Total	Fold Enrichment	Bonferroni	Benjamini	FDR
	INTERPRO	IPR011989:Armadillo-like helical	7	1.0989	0.0767409	108213344, 108219160, 108209689, 108199356, 108224504, 108206313, 108218259	254	127	10842	2.35272	1	1	1
	INTERPRO	IPR016024:Armadillo-type fold	8	1.25589	0.0788218	108213344, 108219160, 108209689, 108199356, 108224504, 108206313, 108218259, 108226421	254	159	10842	2.14767	1	1	1
	INTERPRO	IPR000225:Armadillo	4	0.627943	0.105936	108209689, 108199356, 108224504, 108206313	254	49	10842	3.48449	1	1	1
	SMART	SM00185:ARM	4	0.627943	0.135448	108209689, 108199356, 108224504, 108206313	106	47	3849	3.09033	0.999994	1	1
	INTERPRO	IPR003613:U box domain	3	0.470958	0.265479	108213344, 108209689, 108206313	254	43	10842	2.97803	1	1	1
	SMART	SM00504:Ubox	3	0.470958	0.328758	108213344, 108209689, 108206313	106	43	3849	2.53335	1	1	1
	GOTERM_MF_DIRECT	GO:0004842~ubiquitin-protein transferase activity	3	0.470958	0.50061	108213344, 108209689, 108206313	148	71	6255	1.78578	1	1	1
	INTERPRO	IPR013083:Zinc finger, RING/FYVE/PHD-type	8	1.25589	0.62929	108227218, 108213344, 108200976, 108221940, 108209689, 108221324, 108206313, 108211162	254	322	10842	1.0605	1	1	1
	Annotation Cluster 8	Enrichment Score: 0.32383480253886
	Category	Term	Count	%	PValue	Genes	List Total	Pop Hits	Pop Total	Fold Enrichment	Bonferroni	Benjamini	FDR
	SMART	SM00717:SANT	6	0.941915	0.417088	108218085, 108222697, 108217866, 108226758, 108211162, 108210186	106	155	3849	1.4056	1	1	1
	INTERPRO	IPR001005:SANT/Myb domain	6	0.941915	0.429118	108218085, 108222697, 108217866, 108226758, 108211162, 108210186	254	184	10842	1.3919	1	1	1
	GOTERM_MF_DIRECT	GO:0003677~DNA binding	17	2.66876	0.474674	108227218, 108203009, 108218085, 108198818, 108222697, 108226765, 108223996, 108226758, 108227362, 108195348, 108216817, 108220171, 108214269, 108216820, 108217866, 108211162, 108210186	148	655	6255	1.09692	1	1	1
	INTERPRO	IPR017930:Myb domain	5	0.784929	0.510811	108218085, 108222697, 108217866, 108226758, 108210186	254	159	10842	1.3423	1	1	1
	INTERPRO	IPR009057:Homeodomain-like	7	1.0989	0.553817	108203009, 108218085, 108222697, 108217866, 108226758, 108211162, 108210186	254	256	10842	1.16717	1	1	1
	Annotation Cluster 9	Enrichment Score: 0.3227451050702997
	Category	Term	Count	%	PValue	Genes	List Total	Pop Hits	Pop Total	Fold Enrichment	Bonferroni	Benjamini	FDR
	INTERPRO	IPR006501:Pectinesterase inhibitor	3	0.470958	0.450307	108227173, 108209743, 108193308	254	65	10842	1.97008	1	1	1
	GOTERM_MF_DIRECT	GO:0004857~enzyme inhibitor activity	3	0.470958	0.454325	108227173, 108209743, 108193308	148	65	6255	1.95062	1	1	1
	SMART	SM00856:SM00856	3	0.470958	0.525883	108227173, 108209743, 108193308	106	64	3849	1.70209	1	1	1
	Annotation Cluster 10	Enrichment Score: 0.32111684708383886
	Category	Term	Count	%	PValue	Genes	List Total	Pop Hits	Pop Total	Fold Enrichment	Bonferroni	Benjamini	FDR
	INTERPRO	IPR013210:Leucine-rich repeat-containing N-terminal, type 2	5	0.784929	0.328472	108215902, 108197357, 108210505, 108215035, 108201474	254	124	10842	1.72117	1	1	1
	UP_KEYWORDS	Leucine-rich repeat	5	0.784929	0.35916	108215902, 108197357, 108210505, 108215035, 108201474	295	127	12330	1.64554	1	1	1
	INTERPRO	IPR001611:Leucine-rich repeat	6	0.941915	0.392199	108214458, 108215902, 108197357, 108212914, 108215035, 108201474	254	176	10842	1.45517	1	1	1
	INTERPRO	IPR003591:Leucine-rich repeat, typical subtype	3	0.470958	0.69223	108197357, 108215035, 108201474	254	102	10842	1.25544	1	1	1
	SMART	SM00369:LRR_TYP	3	0.470958	0.774235	108197357, 108215035, 108201474	106	102	3849	1.06798	1	1	1
	Annotation Cluster 11	Enrichment Score: 0.1753449485972536
	Category	Term	Count	%	PValue	Genes	List Total	Pop Hits	Pop Total	Fold Enrichment	Bonferroni	Benjamini	FDR
	UP_KEYWORDS	Zinc-finger	5	0.784929	0.429378	108227218, 108214941, 108223996, 108219663, 108211162	295	140	12330	1.49274	1	1	1
	UP_KEYWORDS	Zinc	5	0.784929	0.728072	108227218, 108214941, 108223996, 108219663, 108211162	295	206	12330	1.01448	1	1	1
	UP_KEYWORDS	Metal-binding	10	1.56986	0.952688	108227218, 108214941, 108210997, 108223996, 108215892, 108215400, 108200176, 108219663, 108211162, 108200409	295	600	12330	0.69661	1	1	1
	Annotation Cluster 12	Enrichment Score: 0.16708278298853418
	Category	Term	Count	%	PValue	Genes	List Total	Pop Hits	Pop Total	Fold Enrichment	Bonferroni	Benjamini	FDR
	INTERPRO	IPR018247:EF-Hand 1, calcium-binding site	3	0.470958	0.618842	108223247, 108200921, 108200053	254	89	10842	1.43882	1	1	1
	GOTERM_MF_DIRECT	GO:0005509~calcium ion binding	4	0.627943	0.658847	108223247, 108200921, 108219696, 108200053	148	143	6255	1.1822	1	1	1
	INTERPRO	IPR002048:EF-hand domain	3	0.470958	0.687024	108223247, 108200921, 108200053	254	101	10842	1.26787	1	1	1
	INTERPRO	IPR011992:EF-hand-like domain	3	0.470958	0.766184	108223247, 108200921, 108200053	254	118	10842	1.08521	1	1	1
	Annotation Cluster 13	Enrichment Score: 0.14050061894053859
	Category	Term	Count	%	PValue	Genes	List Total	Pop Hits	Pop Total	Fold Enrichment	Bonferroni	Benjamini	FDR
	INTERPRO	IPR012677:Nucleotide-binding, alpha-beta plait	4	0.627943	0.633768	108214941, 108221485, 108202773, 108204472	254	139	10842	1.22835	1	1	1
	GOTERM_MF_DIRECT	GO:0000166~nucleotide binding	4	0.627943	0.677189	108214941, 108221485, 108202773, 108204472	148	147	6255	1.15003	1	1	1
	INTERPRO	IPR000504:RNA recognition motif domain	3	0.470958	0.774257	108214941, 108221485, 108202773	254	120	10842	1.06713	1	1	1
	SMART	SM00360:RRM	3	0.470958	0.825034	108214941, 108221485, 108202773	106	114	3849	0.955561	1	1	1
	Annotation Cluster 14	Enrichment Score: 0.12149733866321502
	Category	Term	Count	%	PValue	Genes	List Total	Pop Hits	Pop Total	Fold Enrichment	Bonferroni	Benjamini	FDR
	INTERPRO	IPR005202:Transcription factor GRAS	3	0.470958	0.308904	108207691, 108194225, 108208405	254	48	10842	2.66781	1	1	1
	GOTERM_BP_DIRECT	GO:0006355~regulation of transcription, DNA-templated	8	1.25589	0.564069	108203009, 108207691, 108216957, 108194225, 108208405, 108214756, 108220171, 108197439	79	332	3682	1.12307	1	1	1
	UP_KEYWORDS	Transcription	8	1.25589	0.826719	108198818, 108207691, 108214269, 108194225, 108208405, 108227362, 108195348, 108220171	295	390	12330	0.857366	1	1	1
	GOTERM_BP_DIRECT	GO:0006351~transcription, DNA-templated	8	1.25589	0.847535	108198818, 108207691, 108214269, 108194225, 108208405, 108227362, 108195348, 108220171	79	444	3682	0.839776	1	1	1
	GOTERM_CC_DIRECT	GO:0005634~nucleus	11	1.72684	0.921535	108203009, 108223487, 108198818, 108214567, 108212750, 108216820, 108223996, 108195348, 108216817, 108220171, 108204472	95	704	4646	0.764145	1	1	1
	UP_KEYWORDS	Transcription regulation	6	0.941915	0.953699	108198818, 108207691, 108194225, 108208405, 108195348, 108220171	295	383	12330	0.654777	1	1	1
	UP_KEYWORDS	DNA-binding	4	0.627943	0.99484	108203009, 108198818, 108195348, 108220171	295	379	12330	0.441125	1	1	1
	UP_KEYWORDS	Nucleus	5	0.784929	0.999249	108203009, 108198818, 108214567, 108195348, 108220171	295	548	12330	0.381356	1	1	1
	Annotation Cluster 15	Enrichment Score: 0.08276327984900038
	Category	Term	Count	%	PValue	Genes	List Total	Pop Hits	Pop Total	Fold Enrichment	Bonferroni	Benjamini	FDR
	INTERPRO	IPR001680:WD40 repeat	3	0.470958	0.782087	108213399, 108206070, 108193253	254	122	10842	1.04963	1	1	1
	INTERPRO	IPR017986:WD40-repeat-containing domain	3	0.470958	0.827405	108213399, 108206070, 108193253	254	135	10842	0.948556	1	1	1
	INTERPRO	IPR015943:WD40/YVTN repeat-like-containing domain	3	0.470958	0.845323	108213399, 108206070, 108193253	254	141	10842	0.908192	1	1	1
	SMART	SM00320:WD40	3	0.470958	0.853003	108213399, 108206070, 108193253	106	122	3849	0.892901	1	1	1
