# Supplementary material for: Comparative analysis of the carrot miRNAome in response to salt stress
Source: Sci Rep. 2023 Dec 6;13:21506. doi: 10.1038/s41598-023-48900-0 (PMC10700493; doi:10.1038/s41598-023-48900-0)
Supplement: Supplementary file 9 — Supplementary Information 9. [file 41598_2023_48900_MOESM9_ESM.xlsx]

## Sheet: AF 1
Comparative analysis of the carrot miRNAome in response to salt stress
Kamil Szymonik, Magdalena Klimek-Chodacka, Aneta Lukasiewicz Alicja Macko-Podgórni, Dariusz Grzebelus, Rafal Baranski
Department of Plant Biology and Biotechnology, Faculty of Biotechnology and Horticulture, University of Agriculture in Krakow, AL. Mickiewicza 21, 31-120, Kraków, Poland
Supplementary file 9 Assay names and IDs for miRNA qPCR expression analysis.
No.	Assay Name	Assay ID
1	dca-miR307	CTDJXRR*
2	dca-miR553	CTDJXUF
3	dca-miR155	CTCE39H
4	dca-miR450	CT9HJAV
5	dca-miR397b	CT47V4Z
6	dca-miR325	CTFVKYA
7	dca-miR266	CTGZFH7
8	dca-miR218	CTNKTUW
9	dca-miR423	CTRWEYR
10	dca-miR159a.1	008176_mat
11	dca-miR156	462979_mat
* - reference miRNA for qPCR
