# Supplementary material for: Comparative analysis of the carrot miRNAome in response to salt stress
Source: Sci Rep. 2023 Dec 6;13:21506. doi: 10.1038/s41598-023-48900-0 (PMC10700493; doi:10.1038/s41598-023-48900-0)
Supplement: Supplementary file 10 — Supplementary Information 10. [file 41598_2023_48900_MOESM10_ESM.xlsx]

## Sheet: Arkusz1
Comparative analysis of the carrot miRNAome in response to salt stress
Kamil Szymonik, Magdalena Klimek-Chodacka, Aneta Lukasiewicz Alicja Macko-Podgórni, Dariusz Grzebelus, Rafal Baranski
Department of Plant Biology and Biotechnology, Faculty of Biotechnology and Horticulture, University of Agriculture in Krakow, AL. Mickiewicza 21, 31-120, Kraków, Poland
Supplementary file 10 Sequences of primers used for dca-miRNAs target genes quantification
LOC	gene name	short name	sequence 5'->3'
LOC108210741	thioredoxin-like protein CDSP32, chloroplastic	CDSP32_R	GTTTTCTCGTTTTCGTCTCC
		CDSP32_F	AGAGTGAAGCAAGTACACAG
LOC108225302	protein DCL, chloroplastic-like	DCL1_R	ATGGGGTTTTTATGAAGACGA
		DCL1_F	GCCCTTCCAAACAGTATCAT
LOC108200535	xyloglucan 6-xylosyltransferase 1-like	XXT1_R	ATTAAACGCCCTGTCCATTT
		XXT1_F	TGATCGCTATGAGGAGATGA
LOC108201804	G-type lectin S-receptor-like serine/threonine-protein kinase LECRK3	LECRK3_R	GCGGTTACTTGGAATTGTATC
		LECRK3_F	GAGGTATATGGCACGCTTTA
LOC108192853	classical arabinogalactan protein 9-like	AGP9L_R	TTGTGCATGGACATCAGATT
		AGP9L_F	TATGCTAGACAGTCCTCCG
LOC108202619	actin-7	ACT7_R	AGCAAGGTCAAGACGGAGTATG
		ACT7_F	GGTATTGTGTTGGACTCTGGTGAT
LOC108226948	glutamate synthase [NADH], amyloplastic	GLUS_R	AAAGCACCTATCCATCACG
		GLUS_F	AGATCCCACCCAAATCTAGT
