# Supplementary material for: Comparative analysis of the carrot miRNAome in response to salt stress
Source: Sci Rep. 2023 Dec 6;13:21506. doi: 10.1038/s41598-023-48900-0 (PMC10700493; doi:10.1038/s41598-023-48900-0)
Supplement: Supplementary file 11 — Supplementary Information 11. [file 41598_2023_48900_MOESM11_ESM.xlsx]

## Sheet: Arkusz1
Comparative analysis of the carrot miRNAome in response to salt stress
Kamil Szymonik, Magdalena Klimek-Chodacka, Aneta Lukasiewicz Alicja Macko-Podgórni, Dariusz Grzebelus, Rafal Baranski
Department of Plant Biology and Biotechnology, Faculty of Biotechnology and Horticulture, University of Agriculture in Krakow, AL. Mickiewicza 21, 31-120, Kraków, Poland
Supplementary file 11 Accession numbers from the SRA database (PRJNA883012 BioProject)
Abrreviations: DH1 and DLBA - names of carrot varieties; L - leaf sample; R - root sample; C - control plants; S - stressed plants.
accession	study	object_status	bioproject_accession	biosample_accession	sample_name	library_ID	title	library_strategy	library_source	library_selection	library_layout	platform	instrument_model	design_description	filetype	filename	filename2	filename3	filename4	assembly	fasta_file
SRR21669764	SRP398588	new	PRJNA883012	SAMN30957800	DH1.L_C-2	miRNAseq_DH1.L_C-2	miRNAseq of salt sensitive carrot :mature leaf	miRNA-Seq	Transcriptomic	size fractionation	single	Illumina	Illumina HiSeq 2000	standard Small RNA protocol	fastq	FCHNJKJBBXX_L7_WHCARjlkSAAVTAASE-N-206_1.fq.gz
SRR21669763	SRP398588	new	PRJNA883012	SAMN30957801	DH1.L_C-3	miRNAseq_DH1.L_C-3	miRNAseq of salt sensitive carrot :mature leaf	miRNA-Seq	Transcriptomic	size fractionation	single	Illumina	Illumina HiSeq 2000	standard Small RNA protocol	fastq	FCHNJKJBBXX_L3_WHCARjlkSAABTAASE-N-207_1.fq.gz
SRR21669762	SRP398588	new	PRJNA883012	SAMN30957802	DH1.L_C-4	miRNAseq_DH1.L_C-4	miRNAseq of salt sensitive carrot :mature leaf	miRNA-Seq	Transcriptomic	size fractionation	single	Illumina	Illumina HiSeq 2000	standard Small RNA protocol	fastq	FCHNJKJBBXX_L7_WHCARjlkSAACTAASE-N-208_1.fq.gz
SRR21669761	SRP398588	new	PRJNA883012	SAMN30957803	DH1.L_S-2	miRNAseq_DH1.L_S-2	miRNAseq of salt sensitive carrot :mature leaf	miRNA-Seq	Transcriptomic	size fractionation	single	Illumina	Illumina HiSeq 2000	standard Small RNA protocol	fastq	FCHNJKJBBXX_L3_WHCARjlkSAADTAASE-N-209_1.fq.gz
SRR21669760	SRP398588	new	PRJNA883012	SAMN30957804	DH1.L_S-3	miRNAseq_DH1.L_S-3	miRNAseq of salt sensitive carrot :mature leaf	miRNA-Seq	Transcriptomic	size fractionation	single	Illumina	Illumina HiSeq 2000	standard Small RNA protocol	fastq	FCHNJKJBBXX_L7_WHCARjlkSAAUTAASE-N-205_1.fq.gz
SRR21669759	SRP398588	new	PRJNA883012	SAMN30957805	DH1.L_S-4	miRNAseq_DH1.L_S-4	miRNAseq of salt sensitive carrot :mature leaf	miRNA-Seq	Transcriptomic	size fractionation	single	Illumina	Illumina HiSeq 2000	standard Small RNA protocol	fastq	FCHNJKJBBXX_L3_WHCARjlkSAANTAASE-N-220_1.fq.gz
SRR21669757	SRP398588	new	PRJNA883012	SAMN30957812	DH1.R_C-2	miRNAseq_DLBA.L_C-2	miRNAseq of salt tolerant carrot :mature leaf	miRNA-Seq	Transcriptomic	size fractionation	single	Illumina	Illumina HiSeq 2000	standard Small RNA protocol	fastq	FCHNJKJBBXX_L3_WHCARjlkSAAOTAASE-N-221_1.fq.gz
SRR21669756	SRP398588	new	PRJNA883012	SAMN30957813	DH1.R_C-3	miRNAseq_DLBA.L_C-3	miRNAseq of salt tolerant carrot :mature leaf	miRNA-Seq	Transcriptomic	size fractionation	single	Illumina	Illumina HiSeq 2000	standard Small RNA protocol	fastq	FCHNJKJBBXX_L3_WHCARjlkSAAITAASE-N-215_1.fq.gz
SRR21669755	SRP398588	new	PRJNA883012	SAMN30957814	DH1.R_C-4	miRNAseq_DLBA.L_C-4	miRNAseq of salt tolerant carrot :mature leaf	miRNA-Seq	Transcriptomic	size fractionation	single	Illumina	Illumina HiSeq 2000	standard Small RNA protocol	fastq	FCHNJKJBBXX_L3_WHCARjlkSAAJTAASE-N-216_1.fq.gz
SRR21669754	SRP398588	new	PRJNA883012	SAMN30957815	DH1.R_S-2	miRNAseq_DLBA.L_S-2	miRNAseq of salt tolerant carrot :mature leaf	miRNA-Seq	Transcriptomic	size fractionation	single	Illumina	Illumina HiSeq 2000	standard Small RNA protocol	fastq	FCHNJKJBBXX_L3_WHCARjlkSAASTAASE-N-203_1.fq.gz
SRR21669753	SRP398588	new	PRJNA883012	SAMN30957816	DH1.R_S-3	miRNAseq_DLBA.L_S-3	miRNAseq of salt tolerant carrot :mature leaf	miRNA-Seq	Transcriptomic	size fractionation	single	Illumina	Illumina HiSeq 2000	standard Small RNA protocol	fastq	FCHNJKJBBXX_L7_WHCARjlkSAAHTBASE-N-214_1.fq.gz
SRR21669752	SRP398588	new	PRJNA883012	SAMN30957817	DH1.R_S-4	miRNAseq_DLBA.L_S-4	miRNAseq of salt tolerant carrot :mature leaf	miRNA-Seq	Transcriptomic	size fractionation	single	Illumina	Illumina HiSeq 2000	standard Small RNA protocol	fastq	FCHNJKJBBXX_L7_WHCARjlkSAAMTAASE-N-219_1.fq.gz
SRR21669751	SRP398588	new	PRJNA883012	SAMN30957806	DLBA.L_C-2	miRNAseq_DH1.R_C-2	miRNAseq of salt sensitive carrot :mature storage root	miRNA-Seq	Transcriptomic	size fractionation	single	Illumina	Illumina HiSeq 2000	standard Small RNA protocol	fastq	FCHNJKJBBXX_L7_WHCARjlkSAAWTAASE-N-207_1.fq.gz
SRR21669750	SRP398588	new	PRJNA883012	SAMN30957807	DLBA.L_C-3	miRNAseq_DH1.R_C-3	miRNAseq of salt sensitive carrot :mature storage root	miRNA-Seq	Transcriptomic	size fractionation	single	Illumina	Illumina HiSeq 2000	standard Small RNA protocol	fastq	FCHNJKJBBXX_L3_WHCARjlkSAAXTAASE-N-208_1.fq.gz
SRR21669749	SRP398588	new	PRJNA883012	SAMN30957808	DLBA.L_C-4	miRNAseq_DH1.R_C-4	miRNAseq of salt sensitive carrot :mature storage root	miRNA-Seq	Transcriptomic	size fractionation	single	Illumina	Illumina HiSeq 2000	standard Small RNA protocol	fastq	FCHNJKJBBXX_L7_WHCARjlkSAAQTAASE-N-224_1.fq.gz
SRR21669748	SRP398588	new	PRJNA883012	SAMN30957809	DLBA.L_S-2	miRNAseq_DH1.R_S-2	miRNAseq of salt sensitive carrot :mature storage root	miRNA-Seq	Transcriptomic	size fractionation	single	Illumina	Illumina HiSeq 2000	standard Small RNA protocol	fastq	FCHNJKJBBXX_L7_WHCARjlkSAAFTAASE-N-211_1.fq.gz
SRR21669746	SRP398588	new	PRJNA883012	SAMN30957810	DLBA.L_S-3	miRNAseq_DH1.R_S-3	miRNAseq of salt sensitive carrot :mature storage root	miRNA-Seq	Transcriptomic	size fractionation	single	Illumina	Illumina HiSeq 2000	standard Small RNA protocol	fastq	FCHNJKJBBXX_L3_WHCARjlkSAATTAASE-N-204_1.fq.gz
SRR21669745	SRP398588	new	PRJNA883012	SAMN30957811	DLBA.L_S-4	miRNAseq_DH1.R_S-4	miRNAseq of salt sensitive carrot :mature storage root	miRNA-Seq	Transcriptomic	size fractionation	single	Illumina	Illumina HiSeq 2000	standard Small RNA protocol	fastq	FCHNJKJBBXX_L7_WHCARjlkSAALTAASE-N-218_1.fq.gz
SRR21669744	SRP398588	new	PRJNA883012	SAMN30957818	DLBA.R_C-2	miRNAseq_DLBA.R_C-2	miRNAseq of salt tolerant carrot :mature storage root	miRNA-Seq	Transcriptomic	size fractionation	single	Illumina	Illumina HiSeq 2000	standard Small RNA protocol	fastq	FCHNJKJBBXX_L7_WHCARjlkSAARTAASE-N-202_1.fq.gz
SRR21669743	SRP398588	new	PRJNA883012	SAMN30957819	DLBA.R_C-3	miRNAseq_DLBA.R_C-3	miRNAseq of salt tolerant carrot :mature storage root	miRNA-Seq	Transcriptomic	size fractionation	single	Illumina	Illumina HiSeq 2000	standard Small RNA protocol	fastq	FCHNJKJBBXX_L3_WHCARjlkSAAATAASE-N-206_1.fq.gz
SRR21669742	SRP398588	new	PRJNA883012	SAMN30957820	DLBA.R_C-4	miRNAseq_DLBA.R_C-4	miRNAseq of salt tolerant carrot :mature storage root	miRNA-Seq	Transcriptomic	size fractionation	single	Illumina	Illumina HiSeq 2000	standard Small RNA protocol	fastq	FCHNJKJBBXX_L7_WHCARjlkSAAPTBASE-N-223_1.fq.gz
SRR21669741	SRP398588	new	PRJNA883012	SAMN30957821	DLBA.R_S-2	miRNAseq_DLBA.R_S-2	miRNAseq of salt tolerant carrot :mature storage root	miRNA-Seq	Transcriptomic	size fractionation	single	Illumina	Illumina HiSeq 2000	standard Small RNA protocol	fastq	FCHNJKJBBXX_L3_WHCARjlkSAAETAASE-N-210_1.fq.gz
SRR21669740	SRP398588	new	PRJNA883012	SAMN30957822	DLBA.R_S-3	miRNAseq_DLBA.R_S-3	miRNAseq of salt tolerant carrot :mature storage root	miRNA-Seq	Transcriptomic	size fractionation	single	Illumina	Illumina HiSeq 2000	standard Small RNA protocol	fastq	FCHNJKJBBXX_L3_WHCARjlkSAAGTAASE-N-213_1.fq.gz
SRR21669739	SRP398588	new	PRJNA883012	SAMN30957823	DLBA.R_S-4	miRNAseq_DLBA.R_S-4	miRNAseq of salt tolerant carrot :mature storage root	miRNA-Seq	Transcriptomic	size fractionation	single	Illumina	Illumina HiSeq 2000	standard Small RNA protocol	fastq	FCHNJKJBBXX_L7_WHCARjlkSAAKTAASE-N-217_1.fq.gz
SRR21669738	SRP398588	new	PRJNA883012	SAMN30957800	DH1.L_C-2	degradomeseq_DH1.L_C-2	degradomeseq of salt tolerant carrot :mature storage root	other	Transcriptomic	other	single	Illumina	Illumina HiSeq 4000	standard degradome protocol	fastq	S180720_X548_FCHNK3FCCXY_L6_8521803007054_1.fq.gz
SRR21669737	SRP398588	new	PRJNA883012	SAMN30957801	DH1.L_C-3	degradomeseq_DH1.L_C-3	degradomeseq of salt tolerant carrot :mature storage root	other	Transcriptomic	other	single	Illumina	Illumina HiSeq 4000	standard degradome protocol	fastq	S180720_X500_FCHMNLHCCXY_L6_8521803007044_1.fq.gz
SRR21669735	SRP398588	new	PRJNA883012	SAMN30957802	DH1.L_C-4	degradomeseq_DH1.L_C-4	degradomeseq of salt tolerant carrot :mature storage root	other	Transcriptomic	other	single	Illumina	Illumina HiSeq 4000	standard degradome protocol	fastq	S180720_X548_FCHNK3FCCXY_L7_8521803007048_1.fq.gz
SRR21669734	SRP398588	new	PRJNA883012	SAMN30957803	DH1.L_S-2	degradomeseq_DH1.L_S-2	degradomeseq of salt tolerant carrot :mature storage root	other	Transcriptomic	other	single	Illumina	Illumina HiSeq 4000	standard degradome protocol	fastq	S180720_X500_FCHMNL2CCXY_L2_8521803007034_1.fq.gz
SRR21669733	SRP398588	new	PRJNA883012	SAMN30957804	DH1.L_S-3	degradomeseq_DH1.L_S-3	degradomeseq of salt tolerant carrot :mature storage root	other	Transcriptomic	other	single	Illumina	Illumina HiSeq 4000	standard degradome protocol	fastq	S180720_X500_FCHMNLHCCXY_L6_8521803007042_1.fq.gz
SRR21669732	SRP398588	new	PRJNA883012	SAMN30957805	DH1.L_S-4	degradomeseq_DH1.L_S-4	degradomeseq of salt tolerant carrot :mature storage root	other	Transcriptomic	other	single	Illumina	Illumina HiSeq 4000	standard degradome protocol	fastq	S180720_X548_FCHNK3FCCXY_L7_8521803007052_1.fq.gz
SRR21669731	SRP398588	new	PRJNA883012	SAMN30957812	DH1.R_C-2	degradomeseq_DLBA.L_C-2	degradomeseq of salt tolerant carrot :mature storage root	other	Transcriptomic	other	single	Illumina	Illumina HiSeq 4000	standard degradome protocol	fastq	S180720_X548_FCHNK3FCCXY_L6_8521803007053_1.fq.gz
SRR21669730	SRP398588	new	PRJNA883012	SAMN30957813	DH1.R_C-3	degradomeseq_DLBA.L_C-3	degradomeseq of salt tolerant carrot :mature storage root	other	Transcriptomic	other	single	Illumina	Illumina HiSeq 4000	standard degradome protocol	fastq	S180720_X500_FCHMNLHCCXY_L6_8521803007043_1.fq.gz
SRR21669729	SRP398588	new	PRJNA883012	SAMN30957814	DH1.R_C-4	degradomeseq_DLBA.L_C-4	degradomeseq of salt tolerant carrot :mature storage root	other	Transcriptomic	other	single	Illumina	Illumina HiSeq 4000	standard degradome protocol	fastq	S180720_X548_FCHNK3FCCXY_L7_8521803007047_1.fq.gz
SRR21669728	SRP398588	new	PRJNA883012	SAMN30957815	DH1.R_S-2	degradomeseq_DLBA.L_S-2	degradomeseq of salt tolerant carrot :mature storage root	other	Transcriptomic	other	single	Illumina	Illumina HiSeq 4000	standard degradome protocol	fastq	S180720_X500_FCHMNL2CCXY_L2_8521803007033_1.fq.gz
SRR21669727	SRP398588	new	PRJNA883012	SAMN30957816	DH1.R_S-3	degradomeseq_DLBA.L_S-3	degradomeseq of salt tolerant carrot :mature storage root	other	Transcriptomic	other	single	Illumina	Illumina HiSeq 4000	standard degradome protocol	fastq	S180720_X500_FCHMNLHCCXY_L6_8521803007041_1.fq.gz
SRR21669726	SRP398588	new	PRJNA883012	SAMN30957817	DH1.R_S-4	degradomeseq_DLBA.L_S-4	degradomeseq of salt tolerant carrot :mature storage root	other	Transcriptomic	other	single	Illumina	Illumina HiSeq 4000	standard degradome protocol	fastq	S180720_X548_FCHNK3FCCXY_L7_8521803007051_1.fq.gz
SRR21669724	SRP398588	new	PRJNA883012	SAMN30957806	DLBA.L_C-2	degradomeseq_DH1.R_C-2	degradomeseq of salt tolerant carrot :mature storage root	other	Transcriptomic	other	single	Illumina	Illumina HiSeq 4000	standard degradome protocol	fastq	S180720_X548_FCHNK3FCCXY_L7_8521803007046_1.fq.gz
SRR21669723	SRP398588	new	PRJNA883012	SAMN30957807	DLBA.L_C-3	degradomeseq_DH1.R_C-3	degradomeseq of salt tolerant carrot :mature storage root	other	Transcriptomic	other	single	Illumina	Illumina HiSeq 4000	standard degradome protocol	fastq	S180720_X500_FCHMNLHCCXY_L6_8521803007040_1.fq.gz
SRR21669722	SRP398588	new	PRJNA883012	SAMN30957808	DLBA.L_C-4	degradomeseq_DH1.R_C-4	degradomeseq of salt tolerant carrot :mature storage root	other	Transcriptomic	other	single	Illumina	Illumina HiSeq 4000	standard degradome protocol	fastq	S180720_X548_FCHNK3FCCXY_L6_8521803007056_1.fq.gz
SRR21669721	SRP398588	new	PRJNA883012	SAMN30957809	DLBA.L_S-2	degradomeseq_DH1.R_S-2	degradomeseq of salt tolerant carrot :mature storage root	other	Transcriptomic	other	single	Illumina	Illumina HiSeq 4000	standard degradome protocol	fastq	S180720_X500_FCHMNL2CCXY_L2_8521803007036_1.fq.gz
SRR21669720	SRP398588	new	PRJNA883012	SAMN30957810	DLBA.L_S-3	degradomeseq_DH1.R_S-3	degradomeseq of salt tolerant carrot :mature storage root	other	Transcriptomic	other	single	Illumina	Illumina HiSeq 4000	standard degradome protocol	fastq	S180720_X500_FCHMNL2CCXY_L2_8521803007038_1.fq.gz
SRR21669719	SRP398588	new	PRJNA883012	SAMN30957811	DLBA.L_S-4	degradomeseq_DH1.R_S-4	degradomeseq of salt tolerant carrot :mature storage root	other	Transcriptomic	other	single	Illumina	Illumina HiSeq 4000	standard degradome protocol	fastq	S180720_X548_FCHNK3FCCXY_L7_8521803007050_1.fq.gz
SRR21669718	SRP398588	new	PRJNA883012	SAMN30957818	DLBA.R_C-2	degradomeseq_DLBA.R_C-2	degradomeseq of salt tolerant carrot :mature storage root	other	Transcriptomic	other	single	Illumina	Illumina HiSeq 4000	standard degradome protocol	fastq	S180720_X548_FCHNK3FCCXY_L6_8521805000787_1.fq.gz
SRR21669717	SRP398588	new	PRJNA883012	SAMN30957819	DLBA.R_C-3	degradomeseq_DLBA.R_C-3	degradomeseq of salt tolerant carrot :mature storage root	other	Transcriptomic	other	single	Illumina	Illumina HiSeq 4000	standard degradome protocol	fastq	S180720_X500_FCHMNL2CCXY_L1_8521803007039_1.fq.gz
SRR21669716	SRP398588	new	PRJNA883012	SAMN30957820	DLBA.R_C-4	degradomeseq_DLBA.R_C-4	degradomeseq of salt tolerant carrot :mature storage root	other	Transcriptomic	other	single	Illumina	Illumina HiSeq 4000	standard degradome protocol	fastq	S180720_X548_FCHNK3FCCXY_L6_8521803007055_1.fq.gz
SRR21669715	SRP398588	new	PRJNA883012	SAMN30957821	DLBA.R_S-2	degradomeseq_DLBA.R_S-2	degradomeseq of salt tolerant carrot :mature storage root	other	Transcriptomic	other	single	Illumina	Illumina HiSeq 4000	standard degradome protocol	fastq	S180720_X500_FCHMNL2CCXY_L2_8521803007035_1.fq.gz
SRR21669713	SRP398588	new	PRJNA883012	SAMN30957822	DLBA.R_S-3	degradomeseq_DLBA.R_S-3	degradomeseq of salt tolerant carrot :mature storage root	other	Transcriptomic	other	single	Illumina	Illumina HiSeq 4000	standard degradome protocol	fastq	S180720_X500_FCHMNL2CCXY_L2_8521803007037_1.fq.gz
SRR21669712	SRP398588	new	PRJNA883012	SAMN30957823	DLBA.R_S-4	degradomeseq_DLBA.R_S-4	degradomeseq of salt tolerant carrot :mature storage root	other	Transcriptomic	other	single	Illumina	Illumina HiSeq 4000	standard degradome protocol	fastq	S180720_X548_FCHNK3FCCXY_L7_8521803007049_1.fq.gz
